# Supplementary material for: A general model to predict small molecule substrates of enzymes based on machine and deep learning
Source: Nat Commun. 2023 May 15;14:2787. doi: 10.1038/s41467-023-38347-2 (PMC10185530; doi:10.1038/s41467-023-38347-2)
Supplement: Supplementary file 4 — Source Data [file 41467_2023_38347_MOESM4_ESM.xlsx]

## Sheet: Figure 3a
	ESM-1b + ECFP	ESM-1b + GNN	ESM-1b_ts + ECFP	ESM-1b_ts + GNN
CV1 Accuracy	0.8691790040376851	0.8886496186630776	0.9103633916554509	0.917900403768506
CV2 Accuracy	0.8684022186437645	0.8872785829307569	0.9104490964394346	0.9150116299874754
CV3 Accuracy	0.8662160991248592	0.8777402304826272	0.9081535395546313	0.9098864916385062
CV4 Accuracy	0.8606942686675104	0.8782317844874344	0.9067980473693726	0.9069788465015368
CV5 Accuracy	0.8758217677136596	0.8850438276113952	0.908235938641344	0.9120708546384222
Test set Accuracy	0.8719982211680997	0.8944943903707556	0.904599152983134	0.9181217029496991

## Sheet: Figure 3b
False Positive Rate (ESM-1b + ECFP)	True Positive Rate (ESM-1b + ECFP)		False Positive Rate (ESM-1b_ts + ECFP)	True Positive Rate (ESM-1b_ts + ECFP)		False Positive Rate (ESM-1b + GNN)	True Positive Rate (ESM-1b + GNN)		False Positive Rate (ESM-1b_ts + GNN)	True Positive Rate (ESM-1b_ts + GNN)
0.0	0.0		0.0	0.0		0.0	0.0		0.0	0.0
0.0	0.00028050490883590464		0.0	0.00028121484814398203		0.0	0.00028121484814398203		0.0	0.00028121484814398203
0.0	0.014025245441795231		0.0	0.003093363329583802		0.0	0.025590551181102362		0.0	0.0011248593925759281
0.0	0.016269284712482467		0.0	0.003655793025871766		0.0	0.02784026996625422		0.0	0.001687289088863892
0.0	0.02608695652173913		0.0	0.014904386951631047		0.0	0.05174353205849269		0.0	0.003655793025871766
0.0	0.02664796633941094		0.0	0.01546681664791901		0.0	0.05230596175478065		0.0	0.00421822272215973
0.0	0.03141654978962132		0.0	0.016310461192350956		0.0	0.05821147356580427		0.0	0.007874015748031496
0.0	0.033660589060308554		0.0	0.01687289088863892		0.0	0.05877390326209224		0.0	0.00843644544431946
0.0	0.03870967741935484		0.0	0.028965129358830145		0.0	0.06242969628796401		0.0	0.0140607424071991
0.0	0.03927068723702665		0.0	0.02952755905511811		0.0	0.06467941507311586		0.0	0.014623172103487065
0.0	0.06507713884992987		0.0	0.031777277840269964		0.0	0.14679415073115862		0.0	0.016029246344206972
0.0	0.06563814866760169		0.00010097950116126426	0.031777277840269964		0.00010097950116126426	0.14679415073115862		0.0	0.016591676040494937
0.0	0.08583450210378682		0.00010097950116126426	0.03627671541057368		0.00010097950116126426	0.1470753655793026		0.0	0.023059617547806523
0.00010073536818777072	0.08583450210378682		0.00010097950116126426	0.03683914510686164		0.00010097950116126426	0.14763779527559054		0.0	0.023622047244094488
0.00010073536818777072	0.09032258064516129		0.00010097950116126426	0.03880764904386952		0.00010097950116126426	0.15748031496062992		0.0	0.024184476940382452
0.00010073536818777072	0.0908835904628331		0.00010097950116126426	0.03937007874015748		0.00010097950116126426	0.1580427446569179		0.0	0.024746906636670417
0.00010073536818777072	0.13380084151472652		0.00010097950116126426	0.06074240719910011		0.00010097950116126426	0.16619797525309335		0.0	0.033183352080989874
0.00010073536818777072	0.1343618513323983		0.00020195900232252852	0.06074240719910011		0.00010097950116126426	0.16676040494938132		0.0	0.03374578177727784
0.00010073536818777072	0.13520336605890604		0.00020195900232252852	0.07170978627671541		0.00010097950116126426	0.18082114735658042		0.0	0.0359955005624297
0.0003022061045633122	0.13548387096774195		0.00020195900232252852	0.07227221597300337		0.00010097950116126426	0.1813835770528684		0.0	0.03655793025871766
0.0003022061045633122	0.14866760168302945		0.00020195900232252852	0.0970191226096738		0.00010097950116126426	0.20078740157480315		0.0	0.03683914510686164
0.0003022061045633122	0.14922861150070127		0.00020195900232252852	0.09926884139482564		0.00010097950116126426	0.2013498312710911		0.0	0.03740157480314961
0.0003022061045633122	0.1506311360448808		0.00020195900232252852	0.10236220472440945		0.00010097950116126426	0.20191226096737908		0.0	0.04330708661417323
0.0005036768409388536	0.1506311360448808		0.00020195900232252852	0.10292463442069741		0.00010097950116126426	0.20247469066366705		0.00010097950116126426	0.04330708661417323
0.0005036768409388536	0.15596072931276297		0.00020195900232252852	0.1046119235095613		0.00010097950116126426	0.2064116985376828		0.00010097950116126426	0.04499437570303712
0.0006044122091266244	0.15596072931276297		0.00020195900232252852	0.10517435320584927		0.00020195900232252852	0.2064116985376828		0.00010097950116126426	0.045556805399325086
0.0006044122091266244	0.1635343618513324		0.00020195900232252852	0.11276715410573679		0.00020195900232252852	0.20978627671541059		0.00010097950116126426	0.052868391451068614
0.0006044122091266244	0.1640953716690042		0.00020195900232252852	0.11332958380202475		0.00020195900232252852	0.21034870641169853		0.00010097950116126426	0.05343082114735658
0.0006044122091266244	0.16830294530154277		0.00020195900232252852	0.11979752530933634		0.00020195900232252852	0.21428571428571427		0.00010097950116126426	0.05596175478065242
0.0006044122091266244	0.17054698457223003		0.0003029385034837928	0.11979752530933634		0.0003029385034837928	0.21428571428571427		0.00010097950116126426	0.05821147356580427
0.0006044122091266244	0.17755960729312764		0.0003029385034837928	0.12373453318335208		0.0003029385034837928	0.22469066366704163		0.00010097950116126426	0.05877390326209224
0.0006044122091266244	0.17812061711079943		0.0005048975058063213	0.12373453318335208		0.00040391800464505703	0.22469066366704163		0.00010097950116126426	0.0593363329583802
0.0006044122091266244	0.19579242636746144		0.0005048975058063213	0.12485939257592801		0.00040391800464505703	0.2249718785151856		0.00010097950116126426	0.11051743532058493
0.0007051475773143951	0.19579242636746144		0.0005048975058063213	0.12570303712035996		0.00040391800464505703	0.22553430821147358		0.0003029385034837928	0.11051743532058493
0.0007051475773143951	0.20813464235624124		0.0005048975058063213	0.13667041619797526		0.00040391800464505703	0.22947131608548932		0.0003029385034837928	0.11136107986501688
0.0007051475773143951	0.20869565217391303		0.0005048975058063213	0.1372328458942632		0.00040391800464505703	0.23172103487064116		0.0003029385034837928	0.11192350956130484
0.0007051475773143951	0.21065918653576438		0.0005048975058063213	0.13863892013498313		0.00040391800464505703	0.23200224971878516		0.0003029385034837928	0.12823397075365578
0.0007051475773143951	0.2112201963534362		0.0005048975058063213	0.14088863892013498		0.0005048975058063213	0.23200224971878516		0.0003029385034837928	0.12879640044994375
0.0007051475773143951	0.22805049088359047		0.0005048975058063213	0.14763779527559054		0.0005048975058063213	0.23368953880764903		0.0003029385034837928	0.14763779527559054
0.0007051475773143951	0.22861150070126227		0.0005048975058063213	0.1482002249718785		0.0006058770069675856	0.23368953880764903		0.00040391800464505703	0.14763779527559054
0.0007051475773143951	0.2300140252454418		0.0005048975058063213	0.16844769403824522		0.0006058770069675856	0.23537682789651293		0.00040391800464505703	0.14791901012373454
0.0008058829455021658	0.2300140252454418		0.0005048975058063213	0.17069741282339707		0.0007068565081288498	0.23537682789651293		0.00040391800464505703	0.15016872890888638
0.0008058829455021658	0.23197755960729313		0.0005048975058063213	0.187570303712036		0.0007068565081288498	0.23706411698537683		0.00040391800464505703	0.15438695163104613
0.0008058829455021658	0.23422159887798036		0.0005048975058063213	0.18813273340832395		0.0008078360092901141	0.23706411698537683		0.00040391800464505703	0.15494938132733407
0.0009066183136899365	0.23422159887798036		0.0005048975058063213	0.2016310461192351		0.0008078360092901141	0.2438132733408324		0.0005048975058063213	0.15494938132733407
0.0009066183136899365	0.23899018232819075		0.0005048975058063213	0.20219347581552305		0.0009088155104513784	0.2438132733408324		0.0005048975058063213	0.16029246344206974
0.0010073536818777072	0.23899018232819075		0.0005048975058063213	0.20359955005624297		0.0009088155104513784	0.25224971878515184		0.0005048975058063213	0.1625421822272216
0.0010073536818777072	0.24403927068723702		0.0005048975058063213	0.20416197975253092		0.0011107745127739068	0.25224971878515184		0.0005048975058063213	0.16366704161979753
0.001108089050065478	0.24403927068723702		0.0005048975058063213	0.20613048368953882		0.0011107745127739068	0.25703037120359956		0.0005048975058063213	0.16422947131608548
0.001108089050065478	0.24628330995792427		0.0006058770069675856	0.20613048368953882		0.0012117540139351712	0.25703037120359956		0.0005048975058063213	0.16676040494938132
0.0012088244182532487	0.24628330995792427		0.0006058770069675856	0.21034870641169853		0.0012117540139351712	0.2637795275590551		0.0006058770069675856	0.16676040494938132
0.0012088244182532487	0.25077138849929875		0.0007068565081288498	0.21034870641169853		0.0013127335150964355	0.2637795275590551		0.0006058770069675856	0.18110236220472442
0.0013095597864410194	0.25077138849929875		0.0007068565081288498	0.21512935883014622		0.0013127335150964355	0.27137232845894266		0.0007068565081288498	0.18110236220472442
0.0013095597864410194	0.25161290322580643		0.0009088155104513784	0.21541057367829022		0.0014137130162576996	0.27137232845894266		0.0007068565081288498	0.18644544431946006
0.0014102951546287902	0.25161290322580643		0.0009088155104513784	0.2232845894263217		0.0014137130162576996	0.2719347581552306		0.0008078360092901141	0.18644544431946006
0.0014102951546287902	0.2594670406732118		0.0010097950116126427	0.2232845894263217		0.0016156720185802281	0.2719347581552306		0.0008078360092901141	0.1954443194600675
0.0015110305228165609	0.2594670406732118		0.0010097950116126427	0.24268841394825647		0.0016156720185802281	0.27671541057367827		0.0009088155104513784	0.1954443194600675
0.0015110305228165609	0.26002805049088357		0.0012117540139351712	0.24296962879640044		0.0016156720185802281	0.27727784026996627		0.0009088155104513784	0.24296962879640044
0.0016117658910043315	0.26002805049088357		0.0012117540139351712	0.265748031496063		0.0016156720185802281	0.2781214848143982		0.0009088155104513784	0.2435320584926884
0.0016117658910043315	0.27012622720897617		0.0012117540139351712	0.26799775028121486		0.0017166515197414925	0.2781214848143982		0.0009088155104513784	0.24718785151856018
0.0017125012591921024	0.27012622720897617		0.0012117540139351712	0.2879640044994376		0.0017166515197414925	0.2823397075365579		0.0009088155104513784	0.24775028121484816
0.0017125012591921024	0.2861150070126227		0.0013127335150964355	0.2879640044994376		0.0018176310209027568	0.2823397075365579		0.0009088155104513784	0.2514060742407199
0.0017125012591921024	0.28667601683029453		0.0013127335150964355	0.3169291338582677		0.0018176310209027568	0.2831833520809899		0.0010097950116126427	0.2514060742407199
0.0017125012591921024	0.28695652173913044		0.0013127335150964355	0.31749156355455566		0.0018176310209027568	0.28374578177727783		0.0010097950116126427	0.2755905511811024
0.001813236627379873	0.28695652173913044		0.0013127335150964355	0.32002249718785153		0.0018176310209027568	0.2845894263217098		0.0010097950116126427	0.2761529808773903
0.001813236627379873	0.28892005610098176		0.0014137130162576996	0.32002249718785153		0.001918610522064021	0.2845894263217098		0.0010097950116126427	0.28037120359955003
0.001813236627379873	0.2894810659186536		0.0014137130162576996	0.32142857142857145		0.001918610522064021	0.28852643419572555		0.0010097950116126427	0.28093363329583804
0.001813236627379873	0.31584852734922864		0.0014137130162576996	0.3219910011248594		0.0020195900232252853	0.28852643419572555		0.0010097950116126427	0.281496062992126
0.0019139719955676437	0.3161290322580645		0.0014137130162576996	0.3231158605174353		0.0020195900232252853	0.2888076490438695		0.0010097950116126427	0.28205849268841393
0.0019139719955676437	0.31921458625525945		0.001514692517418964	0.3231158605174353		0.0021205695243865495	0.2888076490438695		0.0010097950116126427	0.28824521934758157
0.0019139719955676437	0.31977559607293127		0.001514692517418964	0.3236782902137233		0.0021205695243865495	0.29611923509561305		0.0010097950116126427	0.2888076490438695
0.0020147073637554144	0.31977559607293127		0.001514692517418964	0.32424071991001124		0.0021205695243865495	0.2983689538807649		0.0010097950116126427	0.2904949381327334
0.0020147073637554144	0.32370266479663395		0.001514692517418964	0.3264904386951631		0.0021205695243865495	0.3051181102362205		0.0010097950116126427	0.29274465691788526
0.0020147073637554144	0.3242636746143058		0.001514692517418964	0.32902137232845896		0.0021205695243865495	0.30568053993250843		0.0010097950116126427	0.29471316085489313
0.0020147073637554144	0.32538569424964936		0.0016156720185802281	0.32902137232845896		0.0021205695243865495	0.31467941507311586		0.0011107745127739068	0.29471316085489313
0.0020147073637554144	0.3259467040673212		0.0016156720185802281	0.33042744656917883		0.0022215490255478136	0.31467941507311586		0.0011107745127739068	0.2949943757030371
0.0020147073637554144	0.3284712482468443		0.0016156720185802281	0.33267716535433073		0.0022215490255478136	0.31974128233970756		0.0011107745127739068	0.297244094488189
0.0021154427319431852	0.3284712482468443		0.0016156720185802281	0.3346456692913386		0.0022215490255478136	0.3203037120359955		0.0011107745127739068	0.30989876265466815
0.0021154427319431852	0.33492286115007014		0.0017166515197414925	0.3346456692913386		0.0022215490255478136	0.3262092238470191		0.0012117540139351712	0.30989876265466815
0.0023169134683187266	0.33492286115007014		0.0017166515197414925	0.34280089988751405		0.0022215490255478136	0.32677165354330706		0.0012117540139351712	0.3250843644544432
0.0023169134683187266	0.33856942496493686		0.0018176310209027568	0.34280089988751405		0.002322528526709078	0.32677165354330706		0.0013127335150964355	0.3250843644544432
0.0024176488365064974	0.33856942496493686		0.0018176310209027568	0.3484251968503937		0.002322528526709078	0.3363329583802025		0.0013127335150964355	0.3329583802024747
0.0024176488365064974	0.3433380084151473		0.001918610522064021	0.3484251968503937		0.0024235080278703423	0.3363329583802025		0.0013127335150964355	0.33352080989876265
0.0025183842046942683	0.3433380084151473		0.001918610522064021	0.3565804274465692		0.0024235080278703423	0.34308211473565803		0.0013127335150964355	0.3349268841394826
0.0025183842046942683	0.3453015427769986		0.001918610522064021	0.35714285714285715		0.0025244875290316065	0.34308211473565803		0.0014137130162576996	0.3349268841394826
0.0025183842046942683	0.3458625525946704		0.001918610522064021	0.3636107986501687		0.0025244875290316065	0.34448818897637795		0.0014137130162576996	0.34308211473565803
0.0025183842046942683	0.35035063113604487		0.0020195900232252853	0.3636107986501687		0.002625467030192871	0.34448818897637795		0.0014137130162576996	0.34364454443194603
0.0026191195728820387	0.35035063113604487		0.0020195900232252853	0.36501687289088863		0.002625467030192871	0.3456130483689539		0.0014137130162576996	0.34898762654668164
0.0026191195728820387	0.3551192145862553		0.0021205695243865495	0.36501687289088863		0.002625467030192871	0.34617547806524185		0.001514692517418964	0.34898762654668164
0.0027198549410698096	0.3551192145862553		0.0021205695243865495	0.37148481439820025		0.002625467030192871	0.3473003374578178		0.001514692517418964	0.35404949381327333
0.0027198549410698096	0.3565217391304348		0.0022215490255478136	0.37148481439820025		0.002625467030192871	0.34786276715410575		0.001514692517418964	0.3546119235095613
0.0028205903092575805	0.3565217391304348		0.0022215490255478136	0.3765466816647919		0.002726446531354135	0.34786276715410575		0.001514692517418964	0.3565804274465692
0.0028205903092575805	0.3568022440392707		0.002322528526709078	0.37682789651293586		0.002726446531354135	0.3501124859392576		0.001514692517418964	0.35883014623172105
0.0030220610456331218	0.3568022440392707		0.002322528526709078	0.37767154105736783		0.0028274260325153993	0.3501124859392576		0.001514692517418964	0.3636107986501687
0.0030220610456331218	0.3573632538569425		0.0024235080278703423	0.37767154105736783		0.0028274260325153993	0.3557367829021372		0.0017166515197414925	0.3636107986501687
0.0031227964138208926	0.3573632538569425		0.0024235080278703423	0.3816085489313836		0.003029385034837928	0.3557367829021372		0.0017166515197414925	0.3712035995500562
0.0031227964138208926	0.3593267882187938		0.0024235080278703423	0.3821709786276715		0.003029385034837928	0.36220472440944884		0.0018176310209027568	0.3712035995500562
0.003223531782008663	0.3593267882187938		0.0024235080278703423	0.3827334083239595		0.003130364535999192	0.36220472440944884		0.0018176310209027568	0.37317210348706414
0.003223531782008663	0.364656381486676		0.002625467030192871	0.3827334083239595		0.003130364535999192	0.36811023622047245		0.0018176310209027568	0.3737345331833521
0.003324267150196434	0.364656381486676		0.002625467030192871	0.3844206974128234		0.003332323538321721	0.36811023622047245		0.001918610522064021	0.3737345331833521
0.003324267150196434	0.3666199158485273		0.002726446531354135	0.3844206974128234		0.003332323538321721	0.3712035995500562		0.001918610522064021	0.3827334083239595
0.003425002518384205	0.3666199158485273		0.002726446531354135	0.3937007874015748		0.003433303039482985	0.3712035995500562		0.001918610522064021	0.38329583802024747
0.003425002518384205	0.36942496493688637		0.002726446531354135	0.3948256467941507		0.003433303039482985	0.3737345331833521		0.001918610522064021	0.40298087739032623
0.003626473254759746	0.36942496493688637		0.002726446531354135	0.39595050618672667		0.003534282540644249	0.3737345331833521		0.001918610522064021	0.4035433070866142
0.003626473254759746	0.37110799438990183		0.002726446531354135	0.3965129358830146		0.003534282540644249	0.37682789651293586		0.001918610522064021	0.41479190101237345
0.003727208622947517	0.37110799438990183		0.002726446531354135	0.4108548931383577		0.0036352620418055137	0.37682789651293586		0.0020195900232252853	0.41479190101237345
0.003727208622947517	0.3826086956521739		0.0028274260325153993	0.4108548931383577		0.0036352620418055137	0.3796400449943757		0.0020195900232252853	0.41957255343082117
0.003727208622947517	0.38316970546984574		0.0028274260325153993	0.4136670416197975		0.0036352620418055137	0.38020247469066365		0.0021205695243865495	0.41957255343082117
0.003727208622947517	0.38457223001402524		0.0029284055336766634	0.4136670416197975		0.0036352620418055137	0.39116985376827895		0.0021205695243865495	0.4420697412823397
0.003928679359323058	0.38457223001402524		0.0029284055336766634	0.41647919010123735		0.003736241542966778	0.39116985376827895		0.0022215490255478136	0.4420697412823397
0.003928679359323058	0.3890603085553997		0.003029385034837928	0.41647919010123735		0.003736241542966778	0.3934195725534308		0.0022215490255478136	0.44431946006749157
0.004029414727510829	0.3890603085553997		0.003029385034837928	0.4176040494938133		0.003736241542966778	0.3937007874015748		0.002322528526709078	0.44431946006749157
0.004029414727510829	0.3997194950911641		0.003130364535999192	0.4176040494938133		0.003837221044128042	0.3937007874015748		0.002322528526709078	0.44966254218222723
0.0041301500956986	0.3997194950911641		0.003130364535999192	0.4187289088863892		0.003837221044128042	0.3951068616422947		0.0024235080278703423	0.44966254218222723
0.0041301500956986	0.40785413744740534		0.0032313440371604563	0.4187289088863892		0.003938200545289306	0.3951068616422947		0.0024235080278703423	0.4544431946006749
0.004331620832074141	0.40785413744740534		0.0032313440371604563	0.421259842519685		0.003938200545289306	0.3973565804274466		0.0025244875290316065	0.4544431946006749
0.004331620832074141	0.4179523141654979		0.003332323538321721	0.421259842519685		0.004039180046450571	0.3973565804274466		0.0025244875290316065	0.4547244094488189
0.004633826936637453	0.4179523141654979		0.003332323538321721	0.42322834645669294		0.004039180046450571	0.39904386951631043		0.002625467030192871	0.4547244094488189
0.004633826936637453	0.42131837307152875		0.003433303039482985	0.42322834645669294		0.004140159547611834	0.39904386951631043		0.002625467030192871	0.4550056242969629
0.004734562304825224	0.42131837307152875		0.003433303039482985	0.42744656917885265		0.004140159547611834	0.4041057367829021		0.002726446531354135	0.4550056242969629
0.004734562304825224	0.423562412342216		0.003534282540644249	0.42744656917885265		0.004241139048773099	0.4041057367829021		0.002726446531354135	0.4561304836895388
0.004835297673012995	0.423562412342216		0.003534282540644249	0.4451631046119235		0.004241139048773099	0.40551181102362205		0.002726446531354135	0.4583802024746907
0.004835297673012995	0.4241234221598878		0.0036352620418055137	0.4451631046119235		0.0043421185499343635	0.40551181102362205		0.0028274260325153993	0.4583802024746907
0.004936033041200765	0.4241234221598878		0.0036352620418055137	0.4491001124859393		0.0043421185499343635	0.405793025871766		0.0028274260325153993	0.45866141732283466
0.004936033041200765	0.4246844319775596		0.003736241542966778	0.4491001124859393		0.004443098051095627	0.405793025871766		0.0029284055336766634	0.45866141732283466
0.004936033041200765	0.42692847124824684		0.003736241542966778	0.452755905511811		0.004443098051095627	0.41226096737907764		0.0029284055336766634	0.45894263217097864
0.004936033041200765	0.42861150070126225		0.003837221044128042	0.452755905511811		0.004544077552256892	0.41226096737907764		0.003029385034837928	0.45894263217097864
0.005036768409388537	0.42861150070126225		0.003837221044128042	0.4561304836895388		0.004544077552256892	0.41338582677165353		0.003029385034837928	0.47159730033745784
0.005036768409388537	0.43422159887798034		0.003837221044128042	0.4583802024746907		0.004645057053418156	0.41338582677165353		0.0032313440371604563	0.47159730033745784
0.005137503777576307	0.43422159887798034		0.003837221044128042	0.4620359955005624		0.004645057053418156	0.41929133858267714		0.0032313440371604563	0.4755343082114736
0.005137503777576307	0.43450210378681625		0.003938200545289306	0.4620359955005624		0.00474603655457942	0.41929133858267714		0.003332323538321721	0.4755343082114736
0.0052382391457640775	0.43450210378681625		0.003938200545289306	0.4718785151856018		0.00474603655457942	0.4235095613048369		0.003332323538321721	0.4794713160854893
0.0052382391457640775	0.43506311360448807		0.004039180046450571	0.4718785151856018		0.004847016055740685	0.4235095613048369		0.003332323538321721	0.48003374578177727
0.005338974513951849	0.43506311360448807		0.004039180046450571	0.4763779527559055		0.004847016055740685	0.4271653543307087		0.003332323538321721	0.48087739032620924
0.005338974513951849	0.4359046283309958		0.004140159547611834	0.4763779527559055		0.005048975058063213	0.4271653543307087		0.003332323538321721	0.4814398200224972
0.005338974513951849	0.4364656381486676		0.004140159547611834	0.4831271091113611		0.005048975058063213	0.4322272215973003		0.003332323538321721	0.4831271091113611
0.005338974513951849	0.43814866760168303		0.004140159547611834	0.48368953880764903		0.0051499545592244775	0.4322272215973003		0.003433303039482985	0.4831271091113611
0.005439709882139619	0.43814866760168303		0.004140159547611834	0.484251968503937		0.0051499545592244775	0.43335208098987626		0.003433303039482985	0.48340832395950506
0.005439709882139619	0.43927068723702667		0.004140159547611834	0.484814398200225		0.005250934060385742	0.43335208098987626		0.003534282540644249	0.48340832395950506
0.00554044525032739	0.43927068723702667		0.004140159547611834	0.4859392575928009		0.005250934060385742	0.43953880764904385		0.003534282540644249	0.484533183352081
0.00554044525032739	0.44011220196353434		0.004241139048773099	0.4859392575928009		0.005351913561547006	0.43953880764904385		0.0036352620418055137	0.484533183352081
0.005641180618515161	0.44011220196353434		0.004241139048773099	0.4890326209223847		0.005351913561547006	0.4415073115860517		0.0036352620418055137	0.4859392575928009
0.005641180618515161	0.4437587657784011		0.0043421185499343635	0.4890326209223847		0.00545289306270827	0.4415073115860517		0.003736241542966778	0.4859392575928009
0.005741915986702931	0.4437587657784011		0.0043421185499343635	0.49296962879640044		0.00545289306270827	0.4437570303712036		0.003736241542966778	0.4865016872890889
0.005741915986702931	0.44431977559607294		0.004443098051095627	0.49296962879640044		0.005553872563869535	0.4437570303712036		0.003837221044128042	0.4865016872890889
0.005842651354890702	0.44431977559607294		0.004443098051095627	0.4949381327334083		0.005553872563869535	0.44938132733408326		0.003837221044128042	0.48678290213723285
0.005842651354890702	0.45077138849929876		0.004544077552256892	0.4949381327334083		0.005755831566192063	0.44938132733408326		0.003938200545289306	0.48678290213723285
0.005842651354890702	0.45133239831697053		0.004544077552256892	0.5025309336332958		0.005755831566192063	0.4550056242969629		0.003938200545289306	0.4904386951631046
0.005842651354890702	0.4546984572230014		0.00474603655457942	0.5025309336332958		0.005856811067353327	0.4550056242969629		0.004039180046450571	0.4904386951631046
0.005943386723078473	0.4546984572230014		0.00474603655457942	0.5028121484814398		0.005856811067353327	0.45556805399325084		0.004039180046450571	0.49268841394825647
0.005943386723078473	0.4555399719495091		0.00474603655457942	0.5033745781777278		0.0059577905685145914	0.45556805399325084		0.004140159547611834	0.49268841394825647
0.006245592827641785	0.4555399719495091		0.00474603655457942	0.5067491563554556		0.0059577905685145914	0.4558492688413948		0.004140159547611834	0.4949381327334083
0.006245592827641785	0.4569424964936886		0.004847016055740685	0.5067491563554556		0.006058770069675856	0.4558492688413948		0.004241139048773099	0.4949381327334083
0.006245592827641785	0.45750350631136044		0.004847016055740685	0.5109673790776152		0.006058770069675856	0.4561304836895388		0.004241139048773099	0.49887514060742405
0.006245592827641785	0.4603085553997195		0.005250934060385742	0.5115298087739033		0.00615974957083712	0.4561304836895388		0.004241139048773099	0.49943757030371205
0.006346328195829556	0.4603085553997195		0.005250934060385742	0.516029246344207		0.00615974957083712	0.45809898762654666		0.004241139048773099	0.5022497187851519
0.006346328195829556	0.46311360448807853		0.00545289306270827	0.516029246344207		0.006260729071998384	0.45809898762654666		0.0043421185499343635	0.5022497187851519
0.006447063564017326	0.46311360448807853		0.00545289306270827	0.516872890888639		0.006260729071998384	0.45894263217097864		0.0043421185499343635	0.5075928008998876
0.006447063564017326	0.4664796633941094		0.005553872563869535	0.516872890888639		0.006361708573159649	0.45894263217097864		0.004443098051095627	0.5075928008998876
0.0065477989322050975	0.4664796633941094		0.005553872563869535	0.5182789651293588		0.006361708573159649	0.4634420697412823		0.004443098051095627	0.5104049493813273
0.0065477989322050975	0.47517531556802245		0.005654852065030799	0.5182789651293588		0.0064626880743209126	0.4634420697412823		0.004544077552256892	0.5104049493813273
0.006648534300392868	0.47517531556802245		0.005654852065030799	0.5208098987626547		0.0064626880743209126	0.4651293588301462		0.004544077552256892	0.5194038245219348
0.006648534300392868	0.4760168302945302		0.005755831566192063	0.5208098987626547		0.006563667575482177	0.4651293588301462		0.004645057053418156	0.5194038245219348
0.006749269668580638	0.4760168302945302		0.005755831566192063	0.5241844769403825		0.006563667575482177	0.46653543307086615		0.004645057053418156	0.5239032620922385
0.006749269668580638	0.4788218793828892		0.005856811067353327	0.5241844769403825		0.006664647076643442	0.46653543307086615		0.00474603655457942	0.5239032620922385
0.006749269668580638	0.479382889200561		0.005856811067353327	0.5331833520809899		0.006664647076643442	0.468785151856018		0.00474603655457942	0.5281214848143982
0.00685000503676841	0.479382889200561		0.0059577905685145914	0.5331833520809899		0.006765626577804705	0.468785151856018		0.004847016055740685	0.5281214848143982
0.00685000503676841	0.48050490883590463		0.0059577905685145914	0.5359955005624297		0.006765626577804705	0.46962879640044997		0.004847016055740685	0.5289651293588301
0.00695074040495618	0.48050490883590463		0.00615974957083712	0.5359955005624297		0.00686660607896597	0.46962879640044997		0.004947995556901949	0.5289651293588301
0.00695074040495618	0.48274894810659186		0.00615974957083712	0.5362767154105736		0.00686660607896597	0.4704724409448819		0.004947995556901949	0.5351518560179978
0.0070514757731439505	0.48274894810659186		0.006260729071998384	0.5362767154105736		0.0069675855801272345	0.4704724409448819		0.005048975058063213	0.5351518560179978
0.0070514757731439505	0.485273492286115		0.006260729071998384	0.5376827896512936		0.0069675855801272345	0.4721597300337458		0.005048975058063213	0.5466816647919011
0.007152211141331722	0.485273492286115		0.006361708573159649	0.5376827896512936		0.007068565081288498	0.4721597300337458		0.0051499545592244775	0.5466816647919011
0.007152211141331722	0.4861150070126227		0.006361708573159649	0.5388076490438695		0.007068565081288498	0.4735658042744657		0.0051499545592244775	0.546962879640045
0.007152211141331722	0.48667601683029454		0.006563667575482177	0.5388076490438695		0.007169544582449763	0.4735658042744657		0.005250934060385742	0.546962879640045
0.007152211141331722	0.48695652173913045		0.006563667575482177	0.5399325084364455		0.007169544582449763	0.4746906636670416		0.005250934060385742	0.5489313835770528
0.007252946509519492	0.48695652173913045		0.006664647076643442	0.5399325084364455		0.007270524083611027	0.4746906636670416		0.005250934060385742	0.5494938132733408
0.007353681877707263	0.48723702664796636		0.006664647076643442	0.5416197975253093		0.007270524083611027	0.47581552305961755		0.005250934060385742	0.5500562429696289
0.007353681877707263	0.48779803646563813		0.0069675855801272345	0.5416197975253093		0.007472483085933556	0.47581552305961755		0.005351913561547006	0.5500562429696289
0.007454417245895034	0.48779803646563813		0.0069675855801272345	0.5424634420697413		0.007472483085933556	0.4780652418447694		0.005351913561547006	0.5528683914510686
0.007454417245895034	0.4976157082748948		0.007068565081288498	0.5424634420697413		0.007573462587094819	0.4780652418447694		0.005553872563869535	0.5528683914510686
0.0075551526140828044	0.4976157082748948		0.007068565081288498	0.5441507311586051		0.007573462587094819	0.4794713160854893		0.005553872563869535	0.5534308211473565
0.0075551526140828044	0.49817671809256664		0.007169544582449763	0.5441507311586051		0.007674442088256084	0.4794713160854893		0.005654852065030799	0.5534308211473565
0.007655887982270575	0.49817671809256664		0.007169544582449763	0.5475253093363329		0.007674442088256084	0.4831271091113611		0.005654852065030799	0.5587739032620922
0.007655887982270575	0.49957924263674613		0.007270524083611027	0.5475253093363329		0.0077754215894173485	0.4831271091113611		0.005755831566192063	0.5587739032620922
0.007857358718646117	0.49957924263674613		0.007270524083611027	0.5494938132733408		0.0077754215894173485	0.4859392575928009		0.005755831566192063	0.5590551181102362
0.007857358718646117	0.49985974754558204		0.007371503584772291	0.5494938132733408		0.007876401090578612	0.4859392575928009		0.005856811067353327	0.5590551181102362
0.007958094086833888	0.49985974754558204		0.007371503584772291	0.5551181102362205		0.007876401090578612	0.49100112485939257		0.005856811067353327	0.5663667041619798
0.007958094086833888	0.5023842917251052		0.007573462587094819	0.5551181102362205		0.007977380591739877	0.49100112485939257		0.0059577905685145914	0.5663667041619798
0.008058829455021657	0.5023842917251052		0.007674442088256084	0.5551181102362205		0.007977380591739877	0.4915635545556805		0.0059577905685145914	0.5700224971878515
0.008058829455021657	0.5032258064516129		0.007674442088256084	0.5590551181102362		0.008078360092901141	0.4915635545556805		0.006058770069675856	0.5700224971878515
0.008159564823209429	0.5032258064516129		0.007674442088256084	0.5596175478065242		0.008078360092901141	0.4949381327334083		0.006058770069675856	0.5759280089988752
0.008159564823209429	0.5063113604488079		0.007674442088256084	0.5601799775028121		0.008179339594062406	0.4949381327334083		0.00615974957083712	0.5759280089988752
0.0082603001913972	0.5063113604488079		0.0077754215894173485	0.5601799775028121		0.008179339594062406	0.49606299212598426		0.00615974957083712	0.5795838020247469
0.0082603001913972	0.5091164095371669		0.0077754215894173485	0.5618672665916761		0.008280319095223669	0.49606299212598426		0.006260729071998384	0.5795838020247469
0.00836103555958497	0.5091164095371669		0.007876401090578612	0.5618672665916761		0.008280319095223669	0.4969066366704162		0.006260729071998384	0.5798650168728909
0.00836103555958497	0.5158485273492286		0.007876401090578612	0.562429696287964		0.008381298596384933	0.4969066366704162		0.006361708573159649	0.5798650168728909
0.008461770927772741	0.5158485273492286		0.007977380591739877	0.562429696287964		0.008381298596384933	0.500562429696288		0.006361708573159649	0.5809898762654668
0.008461770927772741	0.5172510518934081		0.007977380591739877	0.5627109111361079		0.008381298596384933	0.5011248593925759		0.0064626880743209126	0.5809898762654668
0.008562506295960512	0.5172510518934081		0.008078360092901141	0.5627109111361079		0.008381298596384933	0.5070303712035995		0.0064626880743209126	0.5852080989876266
0.008562506295960512	0.5180925666199159		0.008078360092901141	0.562992125984252		0.008482278097546198	0.5070303712035995		0.0064626880743209126	0.5857705286839145
0.008663241664148282	0.5180925666199159		0.008280319095223669	0.562992125984252		0.008482278097546198	0.5129358830146231		0.006563667575482177	0.5857705286839145
0.008663241664148282	0.5197755960729312		0.008280319095223669	0.5646794150731158		0.008583257598707462	0.5129358830146231		0.006563667575482177	0.5860517435320585
0.008864712400523824	0.5197755960729312		0.008482278097546198	0.5646794150731158		0.008583257598707462	0.514341957255343		0.006664647076643442	0.5860517435320585
0.008864712400523824	0.5211781206171108		0.008482278097546198	0.5652418447694039		0.008684237099868727	0.514341957255343		0.006664647076643442	0.5877390326209224
0.008965447768711594	0.5211781206171108		0.008583257598707462	0.5652418447694039		0.008684237099868727	0.515185601799775		0.00686660607896597	0.5877390326209224
0.008965447768711594	0.5231416549789621		0.008583257598707462	0.5669291338582677		0.008785216601029992	0.515185601799775		0.00686660607896597	0.593363329583802
0.009166918505087137	0.5231416549789621		0.008684237099868727	0.5669291338582677		0.008785216601029992	0.5208098987626547		0.0069675855801272345	0.593363329583802
0.009166918505087137	0.526507713884993		0.008684237099868727	0.5677727784026997		0.009088155104513784	0.5208098987626547		0.0069675855801272345	0.59392575928009
0.009368389241462678	0.526507713884993		0.008785216601029992	0.5677727784026997		0.009088155104513784	0.5216535433070866		0.007068565081288498	0.59392575928009
0.009368389241462678	0.5267882187938289		0.008785216601029992	0.5691788526434196		0.009088155104513784	0.5222159730033745		0.007068565081288498	0.5956130483689539
0.009469124609650449	0.5267882187938289		0.008886196102191254	0.5691788526434196		0.009088155104513784	0.5224971878515186		0.007169544582449763	0.5956130483689539
0.009469124609650449	0.5279102384291725		0.008886196102191254	0.5705849268841395		0.009189134605675048	0.5224971878515186		0.007169544582449763	0.5958942632170978
0.009569859977838218	0.5279102384291725		0.009088155104513784	0.5705849268841395		0.009189134605675048	0.5241844769403825		0.007371503584772291	0.5958942632170978
0.009569859977838218	0.5281907433380084		0.009088155104513784	0.5733970753655793		0.009290114106836313	0.5241844769403825		0.007371503584772291	0.5973003374578177
0.00967059534602599	0.5281907433380084		0.009189134605675048	0.5733970753655793		0.009290114106836313	0.5244656917885264		0.007472483085933556	0.5973003374578177
0.00967059534602599	0.5309957924263674		0.009189134605675048	0.5795838020247469		0.009391093607997577	0.5244656917885264		0.007472483085933556	0.5984251968503937
0.00987206608240153	0.5309957924263674		0.009290114106836313	0.5795838020247469		0.009391093607997577	0.5247469066366705		0.007573462587094819	0.5984251968503937
0.00987206608240153	0.5329593267882188		0.009290114106836313	0.5798650168728909		0.00949207310915884	0.5247469066366705		0.007573462587094819	0.6023622047244095
0.009972801450589302	0.5329593267882188		0.009391093607997577	0.5798650168728909		0.00949207310915884	0.5250281214848144		0.007674442088256084	0.6023622047244095
0.009972801450589302	0.5346423562412342		0.009391093607997577	0.5807086614173228		0.009593052610320105	0.5250281214848144		0.007674442088256084	0.6048931383577053
0.010073536818777073	0.5346423562412342		0.00949207310915884	0.5807086614173228		0.009593052610320105	0.5255905511811023		0.0077754215894173485	0.6048931383577053
0.010073536818777073	0.5368863955119214		0.00949207310915884	0.5823959505061868		0.00969403211148137	0.5255905511811023		0.0077754215894173485	0.6079865016872891
0.010174272186964843	0.5368863955119214		0.009593052610320105	0.5823959505061868		0.00969403211148137	0.5264341957255343		0.007977380591739877	0.6079865016872891
0.010174272186964843	0.5394109396914446		0.009593052610320105	0.5826771653543307		0.009795011612642634	0.5264341957255343		0.007977380591739877	0.6113610798650169
0.010375742923340385	0.5394109396914446		0.009795011612642634	0.5826771653543307		0.009795011612642634	0.5284026996625422		0.007977380591739877	0.6119235095613048
0.010375742923340385	0.5419354838709678		0.009795011612642634	0.5829583802024747		0.009996970614965161	0.5284026996625422		0.007977380591739877	0.6181102362204725
0.010476478291528155	0.5419354838709678		0.009895991113803898	0.5829583802024747		0.009996970614965161	0.5306524184476941		0.008179339594062406	0.6181102362204725
0.010476478291528155	0.5433380084151472		0.009895991113803898	0.5846456692913385		0.009996970614965161	0.5331833520809899		0.008179339594062406	0.6200787401574803
0.010577213659715926	0.5433380084151472		0.009996970614965161	0.5846456692913385		0.010097950116126426	0.5331833520809899		0.008280319095223669	0.6200787401574803
0.010577213659715926	0.54726507713885		0.009996970614965161	0.5857705286839145		0.010097950116126426	0.5374015748031497		0.008280319095223669	0.6206411698537683
0.010677949027903698	0.5475455820476859		0.010097950116126426	0.5857705286839145		0.010299909118448955	0.5374015748031497		0.008381298596384933	0.6206411698537683
0.010677949027903698	0.5478260869565217		0.010097950116126426	0.5877390326209224		0.010299909118448955	0.5385264341957255		0.008381298596384933	0.6290776152980877
0.010778684396091467	0.5478260869565217		0.01019892961728769	0.5877390326209224		0.01040088861961022	0.5385264341957255		0.008381298596384933	0.6296400449943758
0.010778684396091467	0.5503506311360449		0.01019892961728769	0.5908323959505062		0.01040088861961022	0.5410573678290214		0.008381298596384933	0.6302024746906637
0.01108089050065478	0.5503506311360449		0.01040088861961022	0.5908323959505062		0.010501868120771484	0.5410573678290214		0.008482278097546198	0.6302024746906637
0.01108089050065478	0.5517531556802244		0.01040088861961022	0.5911136107986502		0.010501868120771484	0.5452755905511811		0.008482278097546198	0.6316085489313836
0.01118162586884255	0.5517531556802244		0.010501868120771484	0.5911136107986502		0.010602847621932747	0.5452755905511811		0.008583257598707462	0.6316085489313836
0.01118162586884255	0.5545582047685834		0.010501868120771484	0.5919572553430821		0.010602847621932747	0.546962879640045		0.008583257598707462	0.6347019122609674
0.011282361237030322	0.5545582047685834		0.010602847621932747	0.5919572553430821		0.010804806624255276	0.546962879640045		0.008684237099868727	0.6347019122609674
0.011282361237030322	0.5565217391304348		0.010602847621932747	0.592800899887514		0.010804806624255276	0.5497750281214848		0.008684237099868727	0.6361079865016873
0.011383096605218091	0.5565217391304348		0.010703827123094012	0.592800899887514		0.011006765626577805	0.5497750281214848		0.008785216601029992	0.6361079865016873
0.011383096605218091	0.5590462833099579		0.010703827123094012	0.5958942632170978		0.011006765626577805	0.5500562429696289		0.008785216601029992	0.6369516310461192
0.011483831973405863	0.5590462833099579		0.010804806624255276	0.5958942632170978		0.01110774512773907	0.5500562429696289		0.008987175603352519	0.6369516310461192
0.011483831973405863	0.5596072931276297		0.010804806624255276	0.5984251968503937		0.01110774512773907	0.5508998875140607		0.008987175603352519	0.6380764904386952
0.011483831973405863	0.5635343618513324		0.01090578612541654	0.5984251968503937		0.011208724628900333	0.5508998875140607		0.009088155104513784	0.6380764904386952
0.011584567341593634	0.5635343618513324		0.01090578612541654	0.6001124859392576		0.011208724628900333	0.5514623172103487		0.009088155104513784	0.6394825646794151
0.011584567341593634	0.5640953716690043		0.011006765626577805	0.6001124859392576		0.011309704130061597	0.5514623172103487		0.009189134605675048	0.6394825646794151
0.011685302709781404	0.5640953716690043		0.011006765626577805	0.6006749156355455		0.011309704130061597	0.5517435320584927		0.009189134605675048	0.639763779527559
0.011685302709781404	0.5643758765778402		0.01110774512773907	0.6006749156355455		0.011410683631222862	0.5517435320584927		0.009391093607997577	0.639763779527559
0.011786038077969175	0.564656381486676		0.01110774512773907	0.6015185601799775		0.011410683631222862	0.5525871766029247		0.009391093607997577	0.6400449943757031
0.011786038077969175	0.5652173913043478		0.011309704130061597	0.6015185601799775		0.011612642633545391	0.5525871766029247		0.00949207310915884	0.6400449943757031
0.011886773446156946	0.5652173913043478		0.011309704130061597	0.6020809898762655		0.011612642633545391	0.5537120359955006		0.00949207310915884	0.641169853768279
0.011886773446156946	0.5683029453015428		0.011511663132384126	0.6020809898762655		0.011713622134706654	0.5537120359955006		0.009593052610320105	0.641169853768279
0.011987508814344716	0.5683029453015428		0.011511663132384126	0.6040494938132733		0.011713622134706654	0.5559617547806525		0.009593052610320105	0.6445444319460067
0.011987508814344716	0.5691444600280505		0.011612642633545391	0.6040494938132733		0.011814601635867918	0.5559617547806525		0.00969403211148137	0.6445444319460067
0.012088244182532487	0.5691444600280505		0.011612642633545391	0.6048931383577053		0.011814601635867918	0.5565241844769404		0.00969403211148137	0.6462317210348706
0.012088244182532487	0.570266479663394		0.011713622134706654	0.6048931383577053		0.011915581137029183	0.5565241844769404		0.009895991113803898	0.6462317210348706
0.0123904502870958	0.570266479663394		0.011713622134706654	0.608548931383577		0.011915581137029183	0.5573678290213723		0.009895991113803898	0.6493250843644545
0.0123904502870958	0.5713884992987377		0.011814601635867918	0.608548931383577		0.012016560638190447	0.5573678290213723		0.009996970614965161	0.6493250843644545
0.01249118565528357	0.5713884992987377		0.011814601635867918	0.6107986501687289		0.012016560638190447	0.5579302587176603		0.009996970614965161	0.6498875140607424
0.01249118565528357	0.5719495091164095		0.011915581137029183	0.6107986501687289		0.012117540139351712	0.5579302587176603		0.010097950116126426	0.6498875140607424
0.012692656391659111	0.5719495091164095		0.011915581137029183	0.6110798650168728		0.012117540139351712	0.5582114735658043		0.010097950116126426	0.6518560179977503
0.012692656391659111	0.5750350631136045		0.012016560638190447	0.6110798650168728		0.012218519640512977	0.5582114735658043		0.010299909118448955	0.6518560179977503
0.012793391759846883	0.5750350631136045		0.012016560638190447	0.6138920134983127		0.012218519640512977	0.5593363329583803		0.010299909118448955	0.6538245219347582
0.012793391759846883	0.5769985974754558		0.012218519640512977	0.6138920134983127		0.012420478642835504	0.5593363329583803		0.01040088861961022	0.6538245219347582
0.012894127128034652	0.5769985974754558		0.012218519640512977	0.6144544431946006		0.012420478642835504	0.5627109111361079		0.01040088861961022	0.6546681664791901
0.012894127128034652	0.5784011220196353		0.01231949914167424	0.6144544431946006		0.012521458143996769	0.5627109111361079		0.010501868120771484	0.6546681664791901
0.013095597864410195	0.5784011220196353		0.01231949914167424	0.6150168728908887		0.012521458143996769	0.5683352080989876		0.010501868120771484	0.6583239595050618
0.013095597864410195	0.5786816269284712		0.012420478642835504	0.6150168728908887		0.012622437645158033	0.5683352080989876		0.010602847621932747	0.6583239595050618
0.013196333232597965	0.5786816269284712		0.012622437645158033	0.6150168728908887		0.012622437645158033	0.5694600674915635		0.010602847621932747	0.6608548931383577
0.013196333232597965	0.5792426367461431		0.012622437645158033	0.6161417322834646		0.012723417146319298	0.5694600674915635		0.010703827123094012	0.6608548931383577
0.013297068600785736	0.5792426367461431		0.012723417146319298	0.6161417322834646		0.012723417146319298	0.5705849268841395		0.010703827123094012	0.6616985376827896
0.013297068600785736	0.5812061711079944		0.012723417146319298	0.6167041619797525		0.012824396647480562	0.5705849268841395		0.010703827123094012	0.6628233970753655
0.013498539337161277	0.5812061711079944		0.012723417146319298	0.6189538807649044		0.012824396647480562	0.5739595050618672		0.010703827123094012	0.6636670416197975
0.013498539337161277	0.5831697054698457		0.012824396647480562	0.6189538807649044		0.012925376148641825	0.5739595050618672		0.010804806624255276	0.6636670416197975
0.013599274705349048	0.5831697054698457		0.012824396647480562	0.6192350956130483		0.013127335150964354	0.5739595050618672		0.010804806624255276	0.6639482564679415
0.013599274705349048	0.5834502103786816		0.012925376148641825	0.6192350956130483		0.013127335150964354	0.5750843644544432		0.01090578612541654	0.6639482564679415
0.01370001007353682	0.5834502103786816		0.012925376148641825	0.6223284589426322		0.013228314652125619	0.5750843644544432		0.01090578612541654	0.6656355455568054
0.01370001007353682	0.5840112201963534		0.013127335150964354	0.6223284589426322		0.013228314652125619	0.5759280089988752		0.011006765626577805	0.6656355455568054
0.013800745441724589	0.5840112201963534		0.013127335150964354	0.623734533183352		0.013329294153286883	0.5759280089988752		0.011006765626577805	0.6659167604049494
0.013800745441724589	0.5842917251051893		0.013228314652125619	0.623734533183352		0.013329294153286883	0.5764904386951631		0.011208724628900333	0.6659167604049494
0.01390148080991236	0.5845722300140253		0.013228314652125619	0.625140607424072		0.01353125315560941	0.5764904386951631		0.011208724628900333	0.6704161979752531
0.01390148080991236	0.5859747545582048		0.013329294153286883	0.625140607424072		0.01353125315560941	0.577615298087739		0.011309704130061597	0.6704161979752531
0.014203686914475672	0.5859747545582048		0.013329294153286883	0.6271091113610798		0.013632232656770675	0.577615298087739		0.011309704130061597	0.6706974128233971
0.014304422282663444	0.5862552594670407		0.013430273654448146	0.6271091113610798		0.013632232656770675	0.5795838020247469		0.011410683631222862	0.6706974128233971
0.014304422282663444	0.5868162692847125		0.013430273654448146	0.6282339707536558		0.01373321215793194	0.5795838020247469		0.011410683631222862	0.6712598425196851
0.014405157650851213	0.5868162692847125		0.01353125315560941	0.6282339707536558		0.01373321215793194	0.5826771653543307		0.011511663132384126	0.6712598425196851
0.014405157650851213	0.5870967741935483		0.01353125315560941	0.6324521934758155		0.013834191659093205	0.5826771653543307		0.011511663132384126	0.6743532058492688
0.014606628387226756	0.5870967741935483		0.013632232656770675	0.6324521934758155		0.013834191659093205	0.5840832395950506		0.011713622134706654	0.6743532058492688
0.014707363755414525	0.5870967741935483		0.013632232656770675	0.6332958380202475		0.013935171160254469	0.5840832395950506		0.011713622134706654	0.6746344206974129
0.014707363755414525	0.5873772791023842		0.014036150661415732	0.6332958380202475		0.013935171160254469	0.5860517435320585		0.011814601635867918	0.6746344206974129
0.014808099123602297	0.5873772791023842		0.014036150661415732	0.6338582677165354		0.014036150661415732	0.5860517435320585		0.011814601635867918	0.6763217097862767
0.014808099123602297	0.5879382889200561		0.014238109663738261	0.6338582677165354		0.014036150661415732	0.5866141732283464		0.011915581137029183	0.6763217097862767
0.014808099123602297	0.5893408134642356		0.014238109663738261	0.6344206974128234		0.014137130162576996	0.5866141732283464		0.011915581137029183	0.6811023622047244
0.014908834491790068	0.5893408134642356		0.01444006866606079	0.6344206974128234		0.014137130162576996	0.5868953880764904		0.012016560638190447	0.6811023622047244
0.014908834491790068	0.5935483870967742		0.01444006866606079	0.6363892013498312		0.014238109663738261	0.5868953880764904		0.012016560638190447	0.6833520809898763
0.015009569859977838	0.5935483870967742		0.014541048167222055	0.6363892013498312		0.014238109663738261	0.5919572553430821		0.01231949914167424	0.6833520809898763
0.015009569859977838	0.594109396914446		0.014541048167222055	0.6366704161979753		0.014339089164899526	0.5919572553430821		0.01231949914167424	0.6841957255343082
0.015110305228165609	0.594109396914446		0.014541048167222055	0.6372328458942632		0.014339089164899526	0.592800899887514		0.012420478642835504	0.6841957255343082
0.015110305228165609	0.5949509116409537		0.014541048167222055	0.6380764904386952		0.014541048167222055	0.592800899887514		0.012420478642835504	0.6853205849268842
0.015412511332728921	0.5949509116409537		0.014743007169544582	0.6380764904386952		0.014541048167222055	0.5930821147356581		0.012622437645158033	0.6853205849268842
0.015412511332728921	0.5955119214586255		0.014743007169544582	0.6389201349831272		0.014642027668383318	0.5930821147356581		0.012622437645158033	0.687570303712036
0.015513246700916692	0.5955119214586255		0.014843986670705847	0.6389201349831272		0.014642027668383318	0.595050618672666		0.012723417146319298	0.687570303712036
0.015916188173667776	0.5960729312762973		0.014843986670705847	0.6400449943757031		0.014743007169544582	0.595050618672666		0.012723417146319298	0.6881327334083239
0.016016923541855545	0.5960729312762973		0.015045945673028376	0.6400449943757031		0.014743007169544582	0.5967379077615298		0.012824396647480562	0.6881327334083239
0.016016923541855545	0.5997194950911641		0.015045945673028376	0.640607424071991		0.014843986670705847	0.5967379077615298		0.012824396647480562	0.688413948256468
0.016117658910043315	0.5997194950911641		0.015146925174189639	0.640607424071991		0.014843986670705847	0.5987064116985377		0.012925376148641825	0.688413948256468
0.016117658910043315	0.6002805049088359		0.015146925174189639	0.641451068616423		0.014944966171867111	0.5987064116985377		0.012925376148641825	0.6895388076490439
0.016319129646418858	0.6002805049088359		0.015348884176512168	0.641451068616423		0.014944966171867111	0.5995500562429696		0.013127335150964354	0.6895388076490439
0.016319129646418858	0.6022440392706873		0.015348884176512168	0.6420134983127109		0.015146925174189639	0.5995500562429696		0.013127335150964354	0.6903824521934758
0.016419865014606627	0.6022440392706873		0.015550843178834697	0.6420134983127109		0.015146925174189639	0.6001124859392576		0.013228314652125619	0.6903824521934758
0.016419865014606627	0.603085553997195		0.015550843178834697	0.6425759280089989		0.015247904675350903	0.6001124859392576		0.013228314652125619	0.6917885264341957
0.0165206003827944	0.603085553997195		0.01565182267999596	0.6425759280089989		0.015449863677673432	0.6001124859392576		0.013329294153286883	0.6917885264341957
0.0165206003827944	0.6047685834502103		0.01565182267999596	0.6431383577052868		0.015449863677673432	0.6012373453318335		0.013329294153286883	0.6923509561304837
0.01662133575098217	0.6047685834502103		0.015752802181157224	0.6431383577052868		0.015550843178834697	0.6012373453318335		0.01353125315560941	0.6923509561304837
0.01662133575098217	0.6081346423562413		0.015752802181157224	0.6434195725534309		0.015550843178834697	0.6017997750281214		0.01353125315560941	0.6937570303712036
0.01672207111916994	0.6081346423562413		0.015954761183479754	0.6434195725534309		0.01565182267999596	0.6017997750281214		0.013632232656770675	0.6937570303712036
0.01672207111916994	0.6092566619915849		0.015954761183479754	0.6439820022497188		0.01565182267999596	0.6029246344206974		0.013632232656770675	0.6968503937007874
0.016822806487357712	0.6092566619915849		0.016055740684641016	0.6439820022497188		0.015752802181157224	0.6029246344206974		0.01373321215793194	0.6968503937007874
0.016822806487357712	0.6095371669004208		0.016055740684641016	0.6448256467941508		0.015752802181157224	0.6034870641169854		0.01373321215793194	0.6985376827896513
0.016923541855545482	0.6095371669004208		0.016156720185802283	0.6448256467941508		0.01585378168231849	0.6034870641169854		0.013834191659093205	0.6985376827896513
0.016923541855545482	0.6109396914446003		0.016156720185802283	0.6456692913385826		0.01585378168231849	0.6046119235095613		0.013834191659093205	0.6988188976377953
0.016923541855545482	0.6115007012622721		0.016257699686963546	0.6456692913385826		0.015954761183479754	0.6046119235095613		0.013935171160254469	0.6988188976377953
0.016923541855545482	0.6126227208976157		0.016257699686963546	0.6459505061867267		0.015954761183479754	0.6062992125984252		0.013935171160254469	0.7019122609673791
0.01702427722373325	0.6126227208976157		0.016358679188124812	0.6459505061867267		0.016055740684641016	0.6062992125984252		0.014036150661415732	0.7019122609673791
0.01702427722373325	0.6145862552594671		0.016358679188124812	0.6462317210348706		0.016055740684641016	0.6122047244094488		0.014036150661415732	0.703880764904387
0.017125012591921025	0.6145862552594671		0.016459658689286075	0.6462317210348706		0.016156720185802283	0.6122047244094488		0.014137130162576996	0.703880764904387
0.017125012591921025	0.6162692847124824		0.016459658689286075	0.6482002249718786		0.016156720185802283	0.6127671541057368		0.014137130162576996	0.7041619797525309
0.017225747960108794	0.6162692847124824		0.016560638190447338	0.6482002249718786		0.016156720185802283	0.6150168728908887		0.01444006866606079	0.7041619797525309
0.017225747960108794	0.6173913043478261		0.016560638190447338	0.6487626546681665		0.016156720185802283	0.6164229471316085		0.01444006866606079	0.704443194600675
0.017326483328296564	0.6173913043478261		0.016661617691608604	0.6487626546681665		0.016257699686963546	0.6164229471316085		0.014743007169544582	0.704443194600675
0.017326483328296564	0.6182328190743338		0.016661617691608604	0.6493250843644545		0.016257699686963546	0.6172665916760405		0.014743007169544582	0.7069741282339708
0.017427218696484337	0.6182328190743338		0.016863576693931133	0.6493250843644545		0.016358679188124812	0.6172665916760405		0.014843986670705847	0.7069741282339708
0.017427218696484337	0.6185133239831697		0.016863576693931133	0.6510123734533183		0.016358679188124812	0.6212035995500562		0.014843986670705847	0.7086614173228346
0.017527954064672106	0.6185133239831697		0.017065535696253662	0.6510123734533183		0.016459658689286075	0.6212035995500562		0.014944966171867111	0.7086614173228346
0.017527954064672106	0.6204768583450211		0.017065535696253662	0.6512935883014623		0.016459658689286075	0.6228908886389202		0.014944966171867111	0.7095050618672666
0.017628689432859876	0.6204768583450211		0.017166515197414925	0.6512935883014623		0.016560638190447338	0.6228908886389202		0.015045945673028376	0.7095050618672666
0.017628689432859876	0.620757363253857		0.017166515197414925	0.6515748031496063		0.016560638190447338	0.6240157480314961		0.015045945673028376	0.7109111361079865
0.017930895537423188	0.620757363253857		0.017166515197414925	0.6521372328458943		0.016661617691608604	0.6240157480314961		0.015146925174189639	0.7109111361079865
0.017930895537423188	0.6210378681626928		0.017267494698576188	0.6521372328458943		0.016661617691608604	0.6242969628796401		0.015146925174189639	0.7125984251968503
0.01803163090561096	0.6210378681626928		0.017267494698576188	0.6543869516310461		0.016762597192769867	0.6242969628796401		0.015348884176512168	0.7125984251968503
0.01803163090561096	0.6221598877980364		0.017368474199737454	0.6543869516310461		0.016762597192769867	0.624859392575928		0.015348884176512168	0.7131608548931384
0.0182331016419865	0.6221598877980364		0.017368474199737454	0.6546681664791901		0.016863576693931133	0.624859392575928		0.015449863677673432	0.7131608548931384
0.0182331016419865	0.6232819074333801		0.017469453700898717	0.6546681664791901		0.016863576693931133	0.6259842519685039		0.015449863677673432	0.7140044994375703
0.018434572378362043	0.6232819074333801		0.017469453700898717	0.655511811023622		0.016964556195092396	0.6259842519685039		0.01565182267999596	0.7140044994375703
0.018434572378362043	0.6238429172510519		0.017570433202059983	0.655511811023622		0.016964556195092396	0.6276715410573678		0.01565182267999596	0.7142857142857143
0.018636043114737585	0.6238429172510519		0.017570433202059983	0.657199100112486		0.017065535696253662	0.6276715410573678		0.015752802181157224	0.7142857142857143
0.018636043114737585	0.6241234221598878		0.017671412703221246	0.657199100112486		0.017065535696253662	0.6279527559055118		0.015752802181157224	0.7145669291338582
0.018837513851113125	0.6241234221598878		0.017671412703221246	0.65748031496063		0.017166515197414925	0.6279527559055118		0.015954761183479754	0.7145669291338582
0.018938249219300898	0.6241234221598878		0.01777239220438251	0.65748031496063		0.017166515197414925	0.6282339707536558		0.015954761183479754	0.7173790776152981
0.018938249219300898	0.6244039270687237		0.01777239220438251	0.6594488188976378		0.017267494698576188	0.6282339707536558		0.016055740684641016	0.7173790776152981
0.019139719955676437	0.6244039270687237		0.018075330707866304	0.6594488188976378		0.017267494698576188	0.6293588301462317		0.016055740684641016	0.7176602924634421
0.019139719955676437	0.6249649368863955		0.018075330707866304	0.6600112485939258		0.017469453700898717	0.6293588301462317		0.016156720185802283	0.7176602924634421
0.01934119069205198	0.6249649368863955		0.018075330707866304	0.6605736782902137		0.017469453700898717	0.6307649043869517		0.016156720185802283	0.718785151856018
0.01934119069205198	0.6252454417952314		0.018176310209027567	0.6605736782902137		0.017570433202059983	0.6307649043869517		0.016257699686963546	0.718785151856018
0.01944192606023975	0.6252454417952314		0.018176310209027567	0.6608548931383577		0.017570433202059983	0.6349831271091113		0.016257699686963546	0.7204724409448819
0.01944192606023975	0.6272089761570827		0.01827728971018883	0.6608548931383577		0.017671412703221246	0.6349831271091113		0.016863576693931133	0.7204724409448819
0.019542661428427522	0.6272089761570827		0.01827728971018883	0.6614173228346457		0.017671412703221246	0.6352643419572553		0.016863576693931133	0.7224409448818898
0.019542661428427522	0.6277699859747545		0.018378269211350096	0.6614173228346457		0.017873371705543775	0.6352643419572553		0.016964556195092396	0.7224409448818898
0.019542661428427522	0.6300140252454418		0.018378269211350096	0.6642294713160855		0.017873371705543775	0.6358267716535433		0.016964556195092396	0.7235658042744657
0.01974413216480306	0.6300140252454418		0.01847924871251136	0.6642294713160855		0.017974351206705038	0.6358267716535433		0.017065535696253662	0.7235658042744657
0.01974413216480306	0.6302945301542777		0.01847924871251136	0.6653543307086615		0.017974351206705038	0.6369516310461192		0.017065535696253662	0.7246906636670416
0.019945602901178604	0.6302945301542777		0.01868120771483389	0.6653543307086615		0.018176310209027567	0.6369516310461192		0.017166515197414925	0.7246906636670416
0.019945602901178604	0.6308555399719495		0.01868120771483389	0.6667604049493814		0.018176310209027567	0.6372328458942632		0.017166515197414925	0.7275028121484814
0.020147073637554146	0.6308555399719495		0.018782187215995155	0.6670416197975253		0.01827728971018883	0.6372328458942632		0.017267494698576188	0.7275028121484814
0.020147073637554146	0.6316970546984573		0.018782187215995155	0.6673228346456693		0.01827728971018883	0.6375140607424072		0.017267494698576188	0.7277840269966255
0.020348544373929685	0.6316970546984573		0.018883166717156417	0.6673228346456693		0.018378269211350096	0.6375140607424072		0.017368474199737454	0.7277840269966255
0.020348544373929685	0.632258064516129		0.018883166717156417	0.6692913385826772		0.018378269211350096	0.6394825646794151		0.017368474199737454	0.7291901012373453
0.02044927974211746	0.632258064516129		0.019287084721801476	0.6692913385826772		0.01847924871251136	0.6394825646794151		0.017570433202059983	0.7291901012373453
0.02044927974211746	0.6333800841514726		0.019287084721801476	0.6695725534308211		0.01847924871251136	0.641169853768279		0.017570433202059983	0.7305961754780652
0.020650750478492998	0.6333800841514726		0.01938806422296274	0.6698537682789651		0.01868120771483389	0.641169853768279		0.017671412703221246	0.7305961754780652
0.020650750478492998	0.6336605890603085		0.01938806422296274	0.6729471316085489		0.01868120771483389	0.6422947131608548		0.017671412703221246	0.7308773903262092
0.02075148584668077	0.6336605890603085		0.019489043724124	0.6729471316085489		0.018883166717156417	0.6422947131608548		0.01777239220438251	0.7308773903262092
0.02075148584668077	0.6350631136044881		0.019489043724124	0.6746344206974129		0.018883166717156417	0.6425759280089989		0.01777239220438251	0.7311586051743532
0.02085222121486854	0.6350631136044881		0.01969100272644653	0.6746344206974129		0.01898414621831768	0.6425759280089989		0.017873371705543775	0.7311586051743532
0.02085222121486854	0.635343618513324		0.01969100272644653	0.6751968503937008		0.01898414621831768	0.6448256467941508		0.017873371705543775	0.7328458942632171
0.021053691951244083	0.635343618513324		0.01989296172876906	0.6751968503937008		0.019085125719478947	0.6448256467941508		0.017974351206705038	0.7328458942632171
0.021053691951244083	0.6359046283309958		0.01989296172876906	0.6760404949381328		0.019085125719478947	0.6453880764904387		0.017974351206705038	0.7334083239595051
0.021255162687619622	0.6359046283309958		0.019993941229930322	0.6760404949381328		0.01918610522064021	0.6453880764904387		0.018176310209027567	0.7334083239595051
0.021255162687619622	0.6361851332398317		0.019993941229930322	0.6771653543307087		0.01918610522064021	0.6465129358830146		0.018176310209027567	0.734251968503937
0.021557368792182934	0.6361851332398317		0.02019590023225285	0.6771653543307087		0.019287084721801476	0.6465129358830146		0.01827728971018883	0.734251968503937
0.021557368792182934	0.6370266479663395		0.02019590023225285	0.6774465691788526		0.019287084721801476	0.6470753655793026		0.01827728971018883	0.734814398200225
0.021758839528558477	0.6370266479663395		0.020296879733414118	0.6774465691788526		0.01938806422296274	0.6470753655793026		0.018580228213672625	0.734814398200225
0.021758839528558477	0.6378681626928471		0.020296879733414118	0.6777277840269966		0.01938806422296274	0.6490438695163104		0.018580228213672625	0.735658042744657
0.02196031026493402	0.6378681626928471		0.02039785923457538	0.6777277840269966		0.019590023225285268	0.6490438695163104		0.01868120771483389	0.735658042744657
0.02196031026493402	0.638148667601683		0.02039785923457538	0.6782902137232846		0.019590023225285268	0.6496062992125984		0.01868120771483389	0.7365016872890888
0.02206104563312179	0.638148667601683		0.02059981823689791	0.6782902137232846		0.01969100272644653	0.6496062992125984		0.018883166717156417	0.7365016872890888
0.02206104563312179	0.6384291725105189		0.02059981823689791	0.6788526434195725		0.01969100272644653	0.6498875140607424		0.018883166717156417	0.7376265466816648
0.02226251636949733	0.6384291725105189		0.020700797738059173	0.6788526434195725		0.020498838735736647	0.6498875140607424		0.01898414621831768	0.7376265466816648
0.02226251636949733	0.6387096774193548		0.020700797738059173	0.6794150731158605		0.020498838735736647	0.6526996625421823		0.01898414621831768	0.7384701912260967
0.0223632517376851	0.6387096774193548		0.02080177723922044	0.6794150731158605		0.02059981823689791	0.6526996625421823		0.019085125719478947	0.7384701912260967
0.0223632517376851	0.6389901823281907		0.02080177723922044	0.6805399325084365		0.02059981823689791	0.6535433070866141		0.019085125719478947	0.7387514060742407
0.02246398710587287	0.6389901823281907		0.021003736241542968	0.6805399325084365		0.020700797738059173	0.6535433070866141		0.01918610522064021	0.7387514060742407
0.02246398710587287	0.6403927068723703		0.021003736241542968	0.6811023622047244		0.020700797738059173	0.6543869516310461		0.01918610522064021	0.7395950506186727
0.022564722474060644	0.6403927068723703		0.02110471574270423	0.6811023622047244		0.02080177723922044	0.6543869516310461		0.019287084721801476	0.7395950506186727
0.022564722474060644	0.6431977559607294		0.02110471574270423	0.6819460067491564		0.02080177723922044	0.6552305961754781		0.019287084721801476	0.7398762654668166
0.022564722474060644	0.6437587657784011		0.021205695243865494	0.6819460067491564		0.020902756740381702	0.6552305961754781		0.019287084721801476	0.7421259842519685
0.022866928578623956	0.6437587657784011		0.021205695243865494	0.6827896512935883		0.020902756740381702	0.656355455568054		0.019287084721801476	0.7424071991001124
0.022866928578623956	0.6446002805049088		0.02130667474502676	0.6827896512935883		0.021003736241542968	0.656355455568054		0.01938806422296274	0.7424071991001124
0.023269870051375038	0.6446002805049088		0.02130667474502676	0.6841957255343082		0.021003736241542968	0.6577615298087739		0.01938806422296274	0.7435320584926884
0.023269870051375038	0.6448807854137447		0.021407654246188023	0.6841957255343082		0.02110471574270423	0.6577615298087739		0.019489043724124	0.7435320584926884
0.023370605419562807	0.6448807854137447		0.021407654246188023	0.6850393700787402		0.02110471574270423	0.6586051743532059		0.019489043724124	0.7438132733408324
0.023370605419562807	0.6451612903225806		0.02150863374734929	0.6850393700787402		0.02130667474502676	0.6586051743532059		0.01969100272644653	0.7438132733408324
0.02347134078775058	0.6451612903225806		0.02150863374734929	0.6864454443194601		0.02130667474502676	0.6597300337457818		0.01969100272644653	0.7440944881889764
0.02347134078775058	0.6462833099579243		0.021710592749671815	0.6864454443194601		0.021407654246188023	0.6597300337457818		0.019791982227607797	0.7440944881889764
0.02357207615593835	0.6465638148667602		0.021710592749671815	0.6872890888638921		0.021407654246188023	0.6628233970753655		0.019791982227607797	0.7446569178852643
0.02367281152412612	0.6465638148667602		0.02181157225083308	0.6872890888638921		0.02150863374734929	0.6628233970753655		0.02019590023225285	0.7446569178852643
0.02367281152412612	0.6468443197755961		0.02181157225083308	0.68785151856018		0.02150863374734929	0.6639482564679415		0.02019590023225285	0.7449381327334084
0.023874282260501662	0.6468443197755961		0.02201353125315561	0.68785151856018		0.02181157225083308	0.6639482564679415		0.020296879733414118	0.7449381327334084
0.023874282260501662	0.6479663394109397		0.02201353125315561	0.6895388076490439		0.02181157225083308	0.6642294713160855		0.020296879733414118	0.7455005624296963
0.02397501762868943	0.6479663394109397		0.02221549025547814	0.6895388076490439		0.021912551751994344	0.6642294713160855		0.02039785923457538	0.7455005624296963
0.02397501762868943	0.6482468443197756		0.02221549025547814	0.6898200224971879		0.021912551751994344	0.6647919010123734		0.02039785923457538	0.7460629921259843
0.024075752996877205	0.6482468443197756		0.022316469756639402	0.6898200224971879		0.02201353125315561	0.6647919010123734		0.020498838735736647	0.7460629921259843
0.024075752996877205	0.6496493688639551		0.02251842875896193	0.6898200224971879		0.02201353125315561	0.6656355455568054		0.020498838735736647	0.7466254218222722
0.024277223733252744	0.6496493688639551		0.02272038776128446	0.6898200224971879		0.02221549025547814	0.6656355455568054		0.02059981823689791	0.7466254218222722
0.024277223733252744	0.6513323983169705		0.02272038776128446	0.6912260967379078		0.02221549025547814	0.6678852643419573		0.02059981823689791	0.7485939257592801
0.024478694469628286	0.6513323983169705		0.022821367262445724	0.6912260967379078		0.022316469756639402	0.6678852643419573		0.020700797738059173	0.7485939257592801
0.024478694469628286	0.6516129032258065		0.022821367262445724	0.6923509561304837		0.022316469756639402	0.6692913385826772		0.020700797738059173	0.7488751406074241
0.024579429837816056	0.6516129032258065		0.022922346763606986	0.6923509561304837		0.022417449257800665	0.6692913385826772		0.02080177723922044	0.7488751406074241
0.024579429837816056	0.6521739130434783		0.022922346763606986	0.6926321709786277		0.022417449257800665	0.6698537682789651		0.02080177723922044	0.749437570303712
0.02468016520600383	0.6521739130434783		0.023023326264768253	0.6926321709786277		0.022619408260123194	0.6698537682789651		0.020902756740381702	0.749437570303712
0.02468016520600383	0.6524544179523142		0.023023326264768253	0.6937570303712036		0.022619408260123194	0.6704161979752531		0.020902756740381702	0.750562429696288
0.0247809005741916	0.6524544179523142		0.023124305765929516	0.6937570303712036		0.02272038776128446	0.6704161979752531		0.02110471574270423	0.750562429696288
0.0247809005741916	0.6544179523141656		0.023225285267090782	0.6940382452193475		0.02272038776128446	0.671541057367829		0.02110471574270423	0.750843644544432
0.024881635942379368	0.6544179523141656		0.023225285267090782	0.6943194600674916		0.022922346763606986	0.671541057367829		0.02130667474502676	0.750843644544432
0.024881635942379368	0.6546984572230014		0.023225285267090782	0.6948818897637795		0.022922346763606986	0.671822272215973		0.02130667474502676	0.7514060742407199
0.02498237131056714	0.6546984572230014		0.023225285267090782	0.6954443194600675		0.023023326264768253	0.671822272215973		0.021407654246188023	0.7514060742407199
0.02498237131056714	0.655820476858345		0.023326264768252045	0.6954443194600675		0.023023326264768253	0.672665916760405		0.021407654246188023	0.7516872890888638
0.02508310667875491	0.655820476858345		0.023326264768252045	0.6957255343082115		0.023124305765929516	0.672665916760405		0.02150863374734929	0.7516872890888638
0.02508310667875491	0.6561009817671809		0.023427244269413307	0.6957255343082115		0.023124305765929516	0.6735095613048369		0.02150863374734929	0.7519685039370079
0.025385312783318223	0.6561009817671809		0.023427244269413307	0.6962879640044994		0.023225285267090782	0.6735095613048369		0.021710592749671815	0.7519685039370079
0.025385312783318223	0.6563814866760168		0.023528223770574574	0.6962879640044994		0.023225285267090782	0.6749156355455568		0.021710592749671815	0.7525309336332958
0.025486048151505993	0.6563814866760168		0.023528223770574574	0.6965691788526435		0.023326264768252045	0.6749156355455568		0.02181157225083308	0.7525309336332958
0.025687518887881535	0.6563814866760168		0.023629203271735837	0.6965691788526435		0.023326264768252045	0.6751968503937008		0.02181157225083308	0.7556242969628797
0.025788254256069305	0.6563814866760168		0.023629203271735837	0.6968503937007874		0.023427244269413307	0.6751968503937008		0.021912551751994344	0.7556242969628797
0.025788254256069305	0.6569424964936886		0.023730182772897103	0.6968503937007874		0.023427244269413307	0.6760404949381328		0.021912551751994344	0.7567491563554556
0.025989724992444847	0.6569424964936886		0.023730182772897103	0.6982564679415073		0.023629203271735837	0.6760404949381328		0.022114510754316873	0.7567491563554556
0.025989724992444847	0.6575035063113605		0.023831162274058366	0.6982564679415073		0.023831162274058366	0.6760404949381328		0.022114510754316873	0.7570303712035995
0.026090460360632617	0.6575035063113605		0.023831162274058366	0.6985376827896513		0.023831162274058366	0.6782902137232846		0.02221549025547814	0.7570303712035995
0.026090460360632617	0.6577840112201964		0.024235080278703424	0.6985376827896513		0.023932141775219632	0.6782902137232846		0.02221549025547814	0.7584364454443194
0.02629193109700816	0.6577840112201964		0.024235080278703424	0.6999437570303711		0.023932141775219632	0.6791338582677166		0.022316469756639402	0.7584364454443194
0.026493401833383702	0.6577840112201964		0.024336059779864687	0.6999437570303711		0.024134100777542158	0.6791338582677166		0.022316469756639402	0.7595613048368954
0.026493401833383702	0.6597475455820477		0.024538018782187216	0.6999437570303711		0.024134100777542158	0.6805399325084365		0.022417449257800665	0.7595613048368954
0.02659413720157147	0.6597475455820477		0.024538018782187216	0.7010686164229472		0.024235080278703424	0.6805399325084365		0.022417449257800665	0.7609673790776152
0.02659413720157147	0.6605890603085554		0.02463899828334848	0.7010686164229472		0.024235080278703424	0.6825084364454443		0.02272038776128446	0.7609673790776152
0.026795607937947014	0.6605890603085554		0.02463899828334848	0.703037120359955		0.024336059779864687	0.6825084364454443		0.02272038776128446	0.7612485939257593
0.026997078674322553	0.6605890603085554		0.024739977784509745	0.703037120359955		0.024336059779864687	0.6830708661417323		0.023023326264768253	0.7612485939257593
0.026997078674322553	0.661711079943899		0.024739977784509745	0.703599550056243		0.024538018782187216	0.6830708661417323		0.023023326264768253	0.7623734533183352
0.027198549410698096	0.661711079943899		0.024840957285671008	0.703599550056243		0.024538018782187216	0.6841957255343082		0.023326264768252045	0.7623734533183352
0.027198549410698096	0.6628330995792426		0.024840957285671008	0.703880764904387		0.02463899828334848	0.6841957255343082		0.023326264768252045	0.7626546681664792
0.02740002014707364	0.6628330995792426		0.025042916287993537	0.703880764904387		0.02463899828334848	0.6856017997750281		0.023730182772897103	0.7626546681664792
0.02740002014707364	0.6631136044880785		0.025042916287993537	0.7047244094488189		0.024840957285671008	0.6856017997750281		0.023730182772897103	0.764341957255343
0.027500755515261408	0.6631136044880785		0.0251438957891548	0.7047244094488189		0.024941936786832274	0.6856017997750281		0.024033121276380895	0.764341957255343
0.027500755515261408	0.6633941093969145		0.02534585479147733	0.7047244094488189		0.024941936786832274	0.6858830146231721		0.024033121276380895	0.7646231721034871
0.027601490883449178	0.6636746143057504		0.025446834292638595	0.7047244094488189		0.0251438957891548	0.6858830146231721		0.024134100777542158	0.7646231721034871
0.02770222625163695	0.6636746143057504		0.025446834292638595	0.7050056242969629		0.0251438957891548	0.6861642294713161		0.024134100777542158	0.7649043869516311
0.02770222625163695	0.6639551192145863		0.025547813793799858	0.7050056242969629		0.025244875290316066	0.6861642294713161		0.024235080278703424	0.7649043869516311
0.02780296161982472	0.6639551192145863		0.025547813793799858	0.7055680539932508		0.025244875290316066	0.6864454443194601		0.024437039281025953	0.7649043869516311
0.02780296161982472	0.6653576437587658		0.025749772796122387	0.7055680539932508		0.02534585479147733	0.6864454443194601		0.024538018782187216	0.7649043869516311
0.02790369698801249	0.6653576437587658		0.025749772796122387	0.7058492688413949		0.02534585479147733	0.6872890888638921		0.024538018782187216	0.765185601799775
0.02790369698801249	0.6664796633941094		0.025951731798444917	0.7058492688413949		0.025446834292638595	0.6872890888638921		0.024739977784509745	0.765185601799775
0.028004432356200263	0.6664796633941094		0.02605271129960618	0.7058492688413949		0.025446834292638595	0.688413948256468		0.024739977784509745	0.765748031496063
0.028004432356200263	0.6667601683029453		0.02605271129960618	0.7061304836895388		0.025547813793799858	0.688413948256468		0.024840957285671008	0.765748031496063
0.028105167724388033	0.6667601683029453		0.026153690800767446	0.7061304836895388		0.025547813793799858	0.6886951631046119		0.024840957285671008	0.766029246344207
0.028105167724388033	0.6684431977559607		0.026153690800767446	0.7064116985376828		0.025749772796122387	0.6886951631046119		0.025042916287993537	0.766029246344207
0.028407373828951345	0.6684431977559607		0.02635564980308997	0.7064116985376828		0.025951731798444917	0.6886951631046119		0.025042916287993537	0.7663104611923509
0.028407373828951345	0.6687237026647966		0.026456629304251238	0.7064116985376828		0.025951731798444917	0.6912260967379078		0.0251438957891548	0.7663104611923509
0.028508109197139114	0.6687237026647966		0.026456629304251238	0.7069741282339708		0.02605271129960618	0.6912260967379078		0.0251438957891548	0.766872890888639
0.028508109197139114	0.6695652173913044		0.0265576088054125	0.7069741282339708		0.02605271129960618	0.6926321709786277		0.02534585479147733	0.766872890888639
0.028608844565326887	0.6695652173913044		0.0265576088054125	0.7072553430821147		0.026153690800767446	0.6926321709786277		0.02534585479147733	0.7674353205849269
0.028608844565326887	0.6704067321178121		0.026658588306573767	0.7072553430821147		0.026153690800767446	0.6931946006749157		0.025446834292638595	0.7674353205849269
0.028810315301702426	0.6704067321178121		0.026658588306573767	0.7075365579302587		0.02625467030192871	0.6931946006749157		0.025446834292638595	0.7677165354330708
0.028810315301702426	0.670687237026648		0.026860547308896292	0.7075365579302587		0.02625467030192871	0.6934758155230596		0.025547813793799858	0.7677165354330708
0.0289110506698902	0.670687237026648		0.026860547308896292	0.7078177727784027		0.026456629304251238	0.6934758155230596		0.025547813793799858	0.7685601799775028
0.0289110506698902	0.6709677419354839		0.026860547308896292	0.7083802024746907		0.026456629304251238	0.6937570303712036		0.025648793294961125	0.7685601799775028
0.02911252140626574	0.6709677419354839		0.026860547308896292	0.7092238470191226		0.0265576088054125	0.6937570303712036		0.025648793294961125	0.7691226096737908
0.02931399214264128	0.6709677419354839		0.02706250631121882	0.7092238470191226		0.0265576088054125	0.6946006749156356		0.025749772796122387	0.7691226096737908
0.02931399214264128	0.6712482468443198		0.02706250631121882	0.7100674915635545		0.026658588306573767	0.6946006749156356		0.025749772796122387	0.7694038245219348
0.029515462879016824	0.6712482468443198		0.027163485812380088	0.7100674915635545		0.026658588306573767	0.6957255343082115		0.02585075229728365	0.7694038245219348
0.029616198247204593	0.6712482468443198		0.02726446531354135	0.7103487064116986		0.02675956780773503	0.6957255343082115		0.02585075229728365	0.7705286839145107
0.029616198247204593	0.6723702664796634		0.02726446531354135	0.7106299212598425		0.02675956780773503	0.6965691788526435		0.025951731798444917	0.7705286839145107
0.029716933615392363	0.6723702664796634		0.027365444814702617	0.7106299212598425		0.02696152681005756	0.6965691788526435		0.025951731798444917	0.7758717660292463
0.029716933615392363	0.6729312762973352		0.027365444814702617	0.7114735658042745		0.02696152681005756	0.6982564679415073		0.02625467030192871	0.7758717660292463
0.029817668983580136	0.6729312762973352		0.02746642431586388	0.7114735658042745		0.027163485812380088	0.6982564679415073		0.02625467030192871	0.7761529808773904
0.029817668983580136	0.6732117812061711		0.02746642431586388	0.7123172103487064		0.027163485812380088	0.6988188976377953		0.026456629304251238	0.7761529808773904
0.03052281656089453	0.6732117812061711		0.027567403817025143	0.7123172103487064		0.02766838331818641	0.6988188976377953		0.026456629304251238	0.7775590551181102
0.03052281656089453	0.6740532959326788		0.027567403817025143	0.7125984251968503		0.02766838331818641	0.6991001124859393		0.02696152681005756	0.7775590551181102
0.030724287297270073	0.6740532959326788		0.02766838331818641	0.7125984251968503		0.02817328082399273	0.6991001124859393		0.02696152681005756	0.7781214848143982
0.030724287297270073	0.6743338008415147		0.02766838331818641	0.7128796400449944		0.02817328082399273	0.7005061867266592		0.02706250631121882	0.7781214848143982
0.031127228770021154	0.6743338008415147		0.027870342320508938	0.7128796400449944		0.02837523982631526	0.7005061867266592		0.02706250631121882	0.7784026996625422
0.031127228770021154	0.6754558204768584		0.028072301322831464	0.7128796400449944		0.02837523982631526	0.7010686164229472		0.027163485812380088	0.7784026996625422
0.031127228770021154	0.6776998597475455		0.028072301322831464	0.7131608548931384		0.028476219327476522	0.7010686164229472		0.027163485812380088	0.7786839145106862
0.031127228770021154	0.6788218793828892		0.02817328082399273	0.7131608548931384		0.028476219327476522	0.7013498312710911		0.02726446531354135	0.7786839145106862
0.0313286995063967	0.6788218793828892		0.028274260325153993	0.7134420697412823		0.028577198828637785	0.7013498312710911		0.02746642431586388	0.7786839145106862
0.031530170242772236	0.6788218793828892		0.02837523982631526	0.7134420697412823		0.028577198828637785	0.7016310461192351		0.02746642431586388	0.7789651293588301
0.031530170242772236	0.679382889200561		0.02837523982631526	0.7142857142857143		0.02867817832979905	0.7016310461192351		0.02766838331818641	0.7789651293588301
0.031630905610960006	0.679382889200561		0.028476219327476522	0.7142857142857143		0.02867817832979905	0.7019122609673791		0.02766838331818641	0.7806524184476941
0.031630905610960006	0.6796633941093969		0.028476219327476522	0.7145669291338582		0.028779157830960314	0.7019122609673791		0.027769362819347672	0.7806524184476941
0.03203384708371109	0.6796633941093969		0.02867817832979905	0.7145669291338582		0.028779157830960314	0.702193475815523		0.027769362819347672	0.78177727784027
0.03203384708371109	0.6805049088359046		0.02867817832979905	0.7151293588301463		0.02888013733212158	0.702193475815523		0.02817328082399273	0.78177727784027
0.03213458245189886	0.6805049088359046		0.028779157830960314	0.7151293588301463		0.02888013733212158	0.703599550056243		0.02817328082399273	0.782058492688414
0.03213458245189886	0.6810659186535765		0.028779157830960314	0.7168166479190101		0.02908209633444411	0.703599550056243		0.02837523982631526	0.782058492688414
0.032336053188274407	0.6810659186535765		0.02888013733212158	0.7168166479190101		0.02908209633444411	0.703880764904387		0.02837523982631526	0.7823397075365579
0.032336053188274407	0.682468443197756		0.02888013733212158	0.7170978627671541		0.029284055336766635	0.703880764904387		0.028577198828637785	0.7823397075365579
0.032738994661025485	0.682468443197756		0.028981116833282843	0.7170978627671541		0.029284055336766635	0.7047244094488189		0.028577198828637785	0.7829021372328459
0.032738994661025485	0.6833099579242636		0.028981116833282843	0.7173790776152981		0.0293850348379279	0.7047244094488189		0.028779157830960314	0.7829021372328459
0.03294046539740103	0.6833099579242636		0.02908209633444411	0.7173790776152981		0.0293850348379279	0.7050056242969629		0.028779157830960314	0.7834645669291339
0.03294046539740103	0.6838709677419355		0.02908209633444411	0.718503937007874		0.029687973341411694	0.7050056242969629		0.02888013733212158	0.7834645669291339
0.03314193613377657	0.6838709677419355		0.0293850348379279	0.718503937007874		0.029687973341411694	0.7052868391451068		0.02888013733212158	0.7837457817772778
0.03314193613377657	0.6841514726507714		0.0293850348379279	0.719066366704162		0.029990911844895485	0.7052868391451068		0.028981116833282843	0.7837457817772778
0.03334340687015211	0.6841514726507714		0.02958699384025043	0.719066366704162		0.029990911844895485	0.7058492688413949		0.028981116833282843	0.7840269966254219
0.03334340687015211	0.6844319775596073		0.02958699384025043	0.7193475815523059		0.030192870847218015	0.7058492688413949		0.02908209633444411	0.7840269966254219
0.033544877606527655	0.6844319775596073		0.029687973341411694	0.7193475815523059		0.030192870847218015	0.7072553430821147		0.02908209633444411	0.7845894263217098
0.033544877606527655	0.685273492286115		0.029687973341411694	0.71962879640045		0.030495809350701807	0.7072553430821147		0.029183075835605372	0.7845894263217098
0.033746348342903194	0.685273492286115		0.029889932343734223	0.71962879640045		0.030495809350701807	0.7075365579302587		0.029183075835605372	0.7851518560179978
0.033746348342903194	0.6855539971949509		0.029889932343734223	0.7207536557930259		0.030697768353024336	0.7075365579302587		0.029284055336766635	0.7851518560179978
0.033847083711090964	0.6855539971949509		0.030091891346056752	0.7207536557930259		0.030697768353024336	0.7078177727784027		0.029284055336766635	0.7865579302587177
0.033847083711090964	0.6858345021037868		0.030091891346056752	0.7213160854893138		0.03130364535999192	0.7078177727784027		0.0293850348379279	0.7865579302587177
0.0340485544474665	0.6858345021037868		0.030293850348379277	0.7213160854893138		0.03130364535999192	0.7089426321709786		0.0293850348379279	0.7868391451068616
0.03445149592021759	0.6858345021037868		0.030394829849540544	0.7213160854893138		0.03140462486115318	0.7089426321709786		0.029486014339089164	0.7868391451068616
0.03445149592021759	0.6861150070126227		0.030394829849540544	0.7218785151856018		0.03140462486115318	0.7095050618672666		0.029486014339089164	0.7874015748031497
0.03455223128840536	0.6861150070126227		0.030394829849540544	0.7224409448818898		0.03150560436231445	0.7095050618672666		0.029788952842572956	0.7874015748031497
0.03455223128840536	0.6869565217391305		0.030495809350701807	0.7224409448818898		0.03150560436231445	0.7120359955005624		0.029788952842572956	0.7879640044994376
0.034753702024780904	0.6869565217391305		0.030495809350701807	0.7238470191226096		0.031606583863475715	0.7120359955005624		0.030192870847218015	0.7879640044994376
0.034753702024780904	0.6872370266479664		0.030596788851863073	0.7238470191226096		0.031606583863475715	0.7125984251968503		0.030192870847218015	0.7888076490438695
0.03515664349753198	0.6872370266479664		0.030596788851863073	0.7258155230596175		0.03170756336463698	0.7125984251968503		0.030495809350701807	0.7888076490438695
0.03515664349753198	0.6875175315568023		0.030798747854185602	0.7260967379077615		0.03170756336463698	0.7128796400449944		0.030495809350701807	0.7893700787401575
0.03535811423390753	0.6875175315568023		0.031000706856508128	0.7260967379077615		0.03180854286579824	0.7128796400449944		0.030697768353024336	0.7893700787401575
0.0354588496020953	0.6875175315568023		0.031202665858830657	0.7260967379077615		0.03180854286579824	0.7131608548931384		0.030697768353024336	0.7899325084364455
0.03555958497028307	0.6877980364656382		0.031202665858830657	0.7263779527559056		0.03190952236695951	0.7131608548931384		0.030899727355346865	0.7899325084364455
0.03555958497028307	0.6883590462833099		0.03150560436231445	0.7263779527559056		0.03190952236695951	0.7137232845894264		0.030899727355346865	0.7910573678290214
0.03566032033847084	0.6883590462833099		0.03150560436231445	0.7277840269966255		0.03201050186812077	0.7137232845894264		0.031000706856508128	0.7910573678290214
0.03566032033847084	0.6900420757363254		0.03170756336463698	0.7277840269966255		0.03201050186812077	0.7154105736782902		0.031000706856508128	0.7913385826771654
0.03596252644303415	0.6900420757363254		0.03170756336463698	0.7280652418447694		0.0322124608704433	0.7154105736782902		0.031202665858830657	0.7913385826771654
0.03596252644303415	0.6903225806451613		0.03190952236695951	0.7280652418447694		0.0322124608704433	0.7156917885264342		0.031202665858830657	0.7919010123734533
0.03606326181122192	0.6903225806451613		0.03211148136928203	0.7280652418447694		0.032313440371604565	0.7156917885264342		0.03130364535999192	0.7919010123734533
0.03606326181122192	0.6906030855539972		0.03211148136928203	0.7289088863892014		0.032313440371604565	0.7159730033745781		0.03130364535999192	0.7924634420697413
0.03656693865216078	0.6906030855539972		0.0322124608704433	0.7289088863892014		0.03251539937392709	0.7159730033745781		0.03170756336463698	0.7924634420697413
0.03656693865216078	0.6908835904628331		0.0322124608704433	0.7303149606299213		0.03251539937392709	0.7165354330708661		0.03170756336463698	0.7927446569178853
0.03666767402034855	0.6908835904628331		0.032313440371604565	0.7303149606299213		0.03281833787741088	0.7165354330708661		0.03201050186812077	0.7927446569178853
0.03666767402034855	0.691164095371669		0.032313440371604565	0.7308773903262092		0.03281833787741088	0.7170978627671541		0.03201050186812077	0.7930258717660292
0.036969880124911855	0.691164095371669		0.032313440371604565	0.7314398200224972		0.03291931737857215	0.7170978627671541		0.03211148136928203	0.7930258717660292
0.036969880124911855	0.6914446002805049		0.032313440371604565	0.7334083239595051		0.03291931737857215	0.7173790776152981		0.03211148136928203	0.7933070866141733
0.037070615493099625	0.6914446002805049		0.03251539937392709	0.7334083239595051		0.033121276380894675	0.7173790776152981		0.0322124608704433	0.7933070866141733
0.037070615493099625	0.6920056100981767		0.03251539937392709	0.7336895388076491		0.033121276380894675	0.7176602924634421		0.0322124608704433	0.7938695163104612
0.0371713508612874	0.6920056100981767		0.03281833787741088	0.7336895388076491		0.03322225588205594	0.7176602924634421		0.03241441987276583	0.7938695163104612
0.0371713508612874	0.6928471248246845		0.03281833787741088	0.734533183352081		0.03322225588205594	0.717941507311586		0.03241441987276583	0.7941507311586051
0.03727208622947517	0.6928471248246845		0.03291931737857215	0.734533183352081		0.03332323538321721	0.717941507311586		0.03251539937392709	0.7941507311586051
0.03727208622947517	0.6931276297335204		0.03291931737857215	0.7350956130483689		0.03332323538321721	0.718503937007874		0.03251539937392709	0.7944319460067492
0.03737282159766294	0.6931276297335204		0.033020296879733416	0.7350956130483689		0.033424214884378474	0.718503937007874		0.03281833787741088	0.7944319460067492
0.03737282159766294	0.6934081346423563		0.033020296879733416	0.7359392575928009		0.033424214884378474	0.7210348706411699		0.03281833787741088	0.7947131608548932
0.03767502770222625	0.6934081346423563		0.03322225588205594	0.7359392575928009		0.03352519438553973	0.7210348706411699		0.03291931737857215	0.7947131608548932
0.037876498438601795	0.6936886395511922		0.03322225588205594	0.7362204724409449		0.03352519438553973	0.7213160854893138		0.03291931737857215	0.7949943757030371
0.037876498438601795	0.693969144460028		0.03322225588205594	0.7367829021372329		0.033727153387862266	0.7213160854893138		0.033020296879733416	0.7949943757030371
0.037977233806789565	0.693969144460028		0.03322225588205594	0.7373453318335208		0.033727153387862266	0.7215973003374578		0.033020296879733416	0.7958380202474691
0.037977233806789565	0.6948106591865357		0.03352519438553973	0.7373453318335208		0.033828132889023525	0.7215973003374578		0.03332323538321721	0.7958380202474691
0.038077969174977334	0.6948106591865357		0.03352519438553973	0.7381889763779528		0.033828132889023525	0.7235658042744657		0.03332323538321721	0.796119235095613
0.038077969174977334	0.6953716690042075		0.033626173886701	0.7381889763779528		0.03392911239018479	0.7235658042744657		0.03352519438553973	0.796119235095613
0.038178704543165104	0.6953716690042075		0.033626173886701	0.7384701912260967		0.03392911239018479	0.7238470191226096		0.03352519438553973	0.7966816647919011
0.038178704543165104	0.6959326788218794		0.03392911239018479	0.7384701912260967		0.03403009189134606	0.7238470191226096		0.033626173886701	0.7966816647919011
0.038279439911352874	0.6959326788218794		0.03392911239018479	0.7393138357705287		0.034232050893668584	0.7238470191226096		0.033626173886701	0.796962879640045
0.038279439911352874	0.6962131837307153		0.03403009189134606	0.7393138357705287		0.034534989397152376	0.7238470191226096		0.03403009189134606	0.796962879640045
0.03838017527954065	0.6962131837307153		0.03403009189134606	0.7401574803149606		0.034534989397152376	0.7249718785151856		0.03403009189134606	0.797806524184477
0.03858164601591619	0.6962131837307153		0.034232050893668584	0.7401574803149606		0.03463596889831364	0.7249718785151856		0.034232050893668584	0.797806524184477
0.03868238138410396	0.6962131837307153		0.034232050893668584	0.7404386951631046		0.03463596889831364	0.7255343082114736		0.034232050893668584	0.7986501687289089
0.03868238138410396	0.6964936886395512		0.0350398869029587	0.7404386951631046		0.03473694839947491	0.7255343082114736		0.034232050893668584	0.7992125984251969
0.03878311675229173	0.6964936886395512		0.0350398869029587	0.7410011248593926		0.03473694839947491	0.7266591676040495		0.034534989397152376	0.7992125984251969
0.03878311675229173	0.697054698457223		0.035140866404119966	0.7410011248593926		0.03483792790063617	0.7266591676040495		0.034534989397152376	0.7994938132733408
0.0388838521204795	0.697054698457223		0.035140866404119966	0.7412823397075365		0.03483792790063617	0.7269403824521935		0.03463596889831364	0.7994938132733408
0.0388838521204795	0.6976157082748948		0.035241845905281226	0.7412823397075365		0.034938907401797434	0.7269403824521935		0.03463596889831364	0.7997750281214848
0.038984587488667274	0.6976157082748948		0.035241845905281226	0.7415635545556806		0.034938907401797434	0.7277840269966255		0.03483792790063617	0.7997750281214848
0.038984587488667274	0.6978962131837307		0.035948702413410076	0.7415635545556806		0.03534282540644249	0.7277840269966255		0.03483792790063617	0.8006186726659168
0.039186058225042814	0.6978962131837307		0.035948702413410076	0.7418447694038245		0.03534282540644249	0.7280652418447694		0.0350398869029587	0.8006186726659168
0.03928679359323058	0.6978962131837307		0.03615066141573261	0.7418447694038245		0.03544380490760376	0.7280652418447694		0.0350398869029587	0.8008998875140607
0.03928679359323058	0.6981767180925667		0.03615066141573261	0.7424071991001124		0.03544380490760376	0.7283464566929134		0.035241845905281226	0.8008998875140607
0.03948826432960612	0.6981767180925667		0.03625164091689387	0.7424071991001124		0.03554478440876502	0.7283464566929134		0.035241845905281226	0.8014623172103487
0.03948826432960612	0.6995792426367461		0.03625164091689387	0.7426884139482565		0.03554478440876502	0.7286276715410573		0.03534282540644249	0.8014623172103487
0.03968973506598167	0.6995792426367461		0.036352620418055134	0.7426884139482565		0.03584772291224882	0.7286276715410573		0.03534282540644249	0.8025871766029247
0.03989120580235721	0.6995792426367461		0.036352620418055134	0.7429696287964005		0.03584772291224882	0.7291901012373453		0.03554478440876502	0.8025871766029247
0.03999194117054498	0.6995792426367461		0.0364535999192164	0.7429696287964005		0.035948702413410076	0.7291901012373453		0.03554478440876502	0.8031496062992126
0.03999194117054498	0.699859747545582		0.0364535999192164	0.7438132733408324		0.035948702413410076	0.7300337457817773		0.035645763909926284	0.8031496062992126
0.03999194117054498	0.7004207573632538		0.036655558921538926	0.7438132733408324		0.03604968191457134	0.7300337457817773		0.035645763909926284	0.8037120359955006
0.03999194117054498	0.7009817671809256		0.036655558921538926	0.7449381327334084		0.03604968191457134	0.7303149606299213		0.03574674341108755	0.8037120359955006
0.04009267653873275	0.7009817671809256		0.03675653842270019	0.7449381327334084		0.03625164091689387	0.7303149606299213		0.03574674341108755	0.8045556805399325
0.04009267653873275	0.7012622720897616		0.03675653842270019	0.7452193475815523		0.03625164091689387	0.7305961754780652		0.035948702413410076	0.8045556805399325
0.04039488264329606	0.7012622720897616		0.03685751792386146	0.7452193475815523		0.036352620418055134	0.7305961754780652		0.035948702413410076	0.8048368953880765
0.04039488264329606	0.7015427769985975		0.03685751792386146	0.7455005624296963		0.036352620418055134	0.7308773903262092		0.03604968191457134	0.8048368953880765
0.04049561801148383	0.7015427769985975		0.03716045642734525	0.7455005624296963		0.03655457942037766	0.7308773903262092		0.03604968191457134	0.8056805399325084
0.04049561801148383	0.7018232819074334		0.03716045642734525	0.7457817772778402		0.03655457942037766	0.7314398200224972		0.03615066141573261	0.8056805399325084
0.04069708874785937	0.7018232819074334		0.03726143592850651	0.7457817772778402		0.03675653842270019	0.7314398200224972		0.03615066141573261	0.8062429696287964
0.04069708874785937	0.7026647966339411		0.03726143592850651	0.7460629921259843		0.03675653842270019	0.7320022497187851		0.03625164091689387	0.8062429696287964
0.04079782411604715	0.7026647966339411		0.03736241542966778	0.7460629921259843		0.037059476926183985	0.7320022497187851		0.03625164091689387	0.8065241844769404
0.04079782411604715	0.7035063113604488		0.03736241542966778	0.7463442069741283		0.037059476926183985	0.7325646794150731		0.036352620418055134	0.8065241844769404
0.04089855948423492	0.7035063113604488		0.03746339493082904	0.7463442069741283		0.03716045642734525	0.7325646794150731		0.036352620418055134	0.8068053993250843
0.04089855948423492	0.7043478260869566		0.03746339493082904	0.7471878515185602		0.03716045642734525	0.7328458942632171		0.036655558921538926	0.8068053993250843
0.041100030220610456	0.7043478260869566		0.03756437443199031	0.7471878515185602		0.03726143592850651	0.7328458942632171		0.036655558921538926	0.8073678290213723
0.041100030220610456	0.7049088359046284		0.03756437443199031	0.7483127109111362		0.03726143592850651	0.733127109111361		0.03675653842270019	0.8073678290213723
0.041200765588798226	0.7049088359046284		0.03766535393315157	0.7483127109111362		0.03746339493082904	0.733127109111361		0.03675653842270019	0.8090551181102362
0.041200765588798226	0.7068723702664796		0.03766535393315157	0.7485939257592801		0.03746339493082904	0.7334083239595051		0.03685751792386146	0.8090551181102362
0.04140223632517377	0.7068723702664796		0.037766333434312835	0.7485939257592801		0.037766333434312835	0.7334083239595051		0.03685751792386146	0.8098987626546682
0.04140223632517377	0.7071528751753156		0.037766333434312835	0.7488751406074241		0.037766333434312835	0.734251968503937		0.03695849742502272	0.8098987626546682
0.04180517779792485	0.7071528751753156		0.03796829243663536	0.7488751406074241		0.03806927193779663	0.734251968503937		0.03695849742502272	0.8101799775028121
0.04180517779792485	0.7079943899018233		0.03796829243663536	0.749437570303712		0.03806927193779663	0.734533183352081		0.03736241542966778	0.8101799775028121
0.042006648534300396	0.7079943899018233		0.03817025143895789	0.749437570303712		0.03817025143895789	0.734533183352081		0.03736241542966778	0.8107424071991001
0.042107383902488166	0.7079943899018233		0.03817025143895789	0.75		0.03817025143895789	0.7367829021372329		0.03756437443199031	0.8107424071991001
0.042107383902488166	0.7082748948106592		0.03827123094011915	0.75		0.038473189942441685	0.7367829021372329		0.03756437443199031	0.8110236220472441
0.042208119270675935	0.7082748948106592		0.03827123094011915	0.750281214848144		0.038473189942441685	0.7379077615298087		0.037766333434312835	0.8110236220472441
0.042208119270675935	0.7085553997194951		0.03837221044128042	0.750281214848144		0.03877612844592548	0.7379077615298087		0.037766333434312835	0.811586051743532
0.042409590007051474	0.7085553997194951		0.03837221044128042	0.750562429696288		0.03877612844592548	0.7384701912260967		0.03806927193779663	0.811586051743532
0.042409590007051474	0.7096774193548387		0.03877612844592548	0.750562429696288		0.03887710794708674	0.7384701912260967		0.03806927193779663	0.8118672665916761
0.042510325375239244	0.7096774193548387		0.03877612844592548	0.7514060742407199		0.03887710794708674	0.7387514060742407		0.03837221044128042	0.8118672665916761
0.042510325375239244	0.7107994389901823		0.038978087448248	0.7514060742407199		0.038978087448248	0.7387514060742407		0.03837221044128042	0.8127109111361079
0.04271179611161479	0.7107994389901823		0.039180046450570535	0.7514060742407199		0.038978087448248	0.7390326209223848		0.039180046450570535	0.8127109111361079
0.04271179611161479	0.7110799438990182		0.039180046450570535	0.7519685039370079		0.038978087448248	0.7395950506186727		0.039180046450570535	0.812992125984252
0.04271179611161479	0.7133239831697055		0.0392810259517318	0.7519685039370079		0.038978087448248	0.7398762654668166		0.03938200545289306	0.812992125984252
0.04281253147980256	0.7133239831697055		0.0392810259517318	0.7525309336332958		0.039180046450570535	0.7398762654668166		0.03938200545289306	0.813273340832396
0.04281253147980256	0.7138849929873773		0.03948298495405433	0.7525309336332958		0.039180046450570535	0.7404386951631046		0.03948298495405433	0.813273340832396
0.0430140022161781	0.7138849929873773		0.03948298495405433	0.7530933633295838		0.03938200545289306	0.7404386951631046		0.03948298495405433	0.8141169853768279
0.0430140022161781	0.7141654978962132		0.03968494395637685	0.7530933633295838		0.03938200545289306	0.7410011248593926		0.039583964455215594	0.8141169853768279
0.04311473758436587	0.7141654978962132		0.03968494395637685	0.7539370078740157		0.039583964455215594	0.7410011248593926		0.039583964455215594	0.8146794150731158
0.04311473758436587	0.7144460028050491		0.03978592345753812	0.7539370078740157		0.039583964455215594	0.7415635545556806		0.03968494395637685	0.8146794150731158
0.043215472952553645	0.7144460028050491		0.03978592345753812	0.7544994375703037		0.03968494395637685	0.7415635545556806		0.03968494395637685	0.8152418447694039
0.043215472952553645	0.7150070126227209		0.039886902958699386	0.7544994375703037		0.03968494395637685	0.7421259842519685		0.03978592345753812	0.8152418447694039
0.043316208320741414	0.7150070126227209		0.039886902958699386	0.7550618672665916		0.04008886196102191	0.7421259842519685		0.03978592345753812	0.8163667041619798
0.043316208320741414	0.7152875175315568		0.04008886196102191	0.7550618672665916		0.04008886196102191	0.7426884139482565		0.039987882459860645	0.8163667041619798
0.043416943688929184	0.7152875175315568		0.04008886196102191	0.7553430821147357		0.04018984146218318	0.7426884139482565		0.039987882459860645	0.8169291338582677
0.043416943688929184	0.7164095371669004		0.040290820963344444	0.7553430821147357		0.04018984146218318	0.7432508436445444		0.04018984146218318	0.8169291338582677
0.043517679057116954	0.7164095371669004		0.04049277996566697	0.7553430821147357		0.040290820963344444	0.7432508436445444		0.04018984146218318	0.8172103487064117
0.043517679057116954	0.7172510518934081		0.04049277996566697	0.7556242969628797		0.040290820963344444	0.7435320584926884		0.040290820963344444	0.8172103487064117
0.04361841442530472	0.7172510518934081		0.040593759466828236	0.7556242969628797		0.04049277996566697	0.7435320584926884		0.040290820963344444	0.8177727784026997
0.04361841442530472	0.7178120617110799		0.040593759466828236	0.7564679415073116		0.04049277996566697	0.7443757030371203		0.04089669797031203	0.8177727784026997
0.04371914979349249	0.7178120617110799		0.040694738967989495	0.7564679415073116		0.040593759466828236	0.7443757030371203		0.04089669797031203	0.8186164229471317
0.04371914979349249	0.7183730715287517		0.040694738967989495	0.7573115860517435		0.040593759466828236	0.7449381327334084		0.041098656972634554	0.8186164229471317
0.04381988516168027	0.7183730715287517		0.04089669797031203	0.7573115860517435		0.040694738967989495	0.7449381327334084		0.041098656972634554	0.8188976377952756
0.04381988516168027	0.7186535764375876		0.04089669797031203	0.7578740157480315		0.040694738967989495	0.7455005624296963		0.041300615974957086	0.8188976377952756
0.04392062052986804	0.7186535764375876		0.040997677471473294	0.7578740157480315		0.04079571846915076	0.7455005624296963		0.041300615974957086	0.8197412823397076
0.04392062052986804	0.7189340813464236		0.040997677471473294	0.7584364454443194		0.04079571846915076	0.7466254218222722		0.04150257497727961	0.8197412823397076
0.04402135589805581	0.7189340813464236		0.041098656972634554	0.7584364454443194		0.04089669797031203	0.7466254218222722		0.04150257497727961	0.8200224971878515
0.04402135589805581	0.7194950911640954		0.041098656972634554	0.7587176602924635		0.04089669797031203	0.7471878515185602		0.04160355447844088	0.8200224971878515
0.04422282663443135	0.7194950911640954		0.04119963647379582	0.7587176602924635		0.040997677471473294	0.7471878515185602		0.04160355447844088	0.8203037120359955
0.04422282663443135	0.7211781206171108		0.04119963647379582	0.7589988751406074		0.040997677471473294	0.7480314960629921		0.04170453397960214	0.8203037120359955
0.044424297370806894	0.7211781206171108		0.041300615974957086	0.7589988751406074		0.041098656972634554	0.7480314960629921		0.04170453397960214	0.8205849268841395
0.044424297370806894	0.7214586255259468		0.041300615974957086	0.7595613048368954		0.041098656972634554	0.7485939257592801		0.04190649298192467	0.8205849268841395
0.04462576810718243	0.7214586255259468		0.041401595476118346	0.7595613048368954		0.041300615974957086	0.7485939257592801		0.04190649298192467	0.8208661417322834
0.04462576810718243	0.7217391304347827		0.041401595476118346	0.7601237345331834		0.041300615974957086	0.749718785151856		0.042007472483085936	0.8208661417322834
0.0447265034753702	0.7217391304347827		0.04160355447844088	0.7601237345331834		0.041401595476118346	0.749718785151856		0.042007472483085936	0.8214285714285714
0.0447265034753702	0.7220196353436185		0.04160355447844088	0.7606861642294713		0.041401595476118346	0.75		0.042108451984247196	0.8214285714285714
0.04482723884355797	0.7220196353436185		0.04160355447844088	0.7629358830146231		0.04150257497727961	0.75		0.042108451984247196	0.8217097862767154
0.04482723884355797	0.7223001402524544		0.04160355447844088	0.7632170978627671		0.04150257497727961	0.750281214848144		0.04231041098656973	0.8217097862767154
0.04502870957993352	0.7223001402524544		0.04220943148540846	0.7632170978627671		0.04160355447844088	0.750281214848144		0.04231041098656973	0.8219910011248593
0.04502870957993352	0.723422159887798		0.04220943148540846	0.764341957255343		0.04160355447844088	0.750562429696288		0.042512369988892254	0.8219910011248593
0.04512944494812129	0.723422159887798		0.04220943148540846	0.765466816647919		0.04170453397960214	0.750562429696288		0.042512369988892254	0.8222722159730034
0.04512944494812129	0.7248246844319776		0.04220943148540846	0.765748031496063		0.04170453397960214	0.7511248593925759		0.04261334949005352	0.8222722159730034
0.04533091568449683	0.7248246844319776		0.04231041098656973	0.765748031496063		0.041805513480763404	0.7511248593925759		0.04261334949005352	0.8225534308211474
0.04533091568449683	0.7251051893408135		0.04241139048773099	0.766029246344207		0.041805513480763404	0.7514060742407199		0.04261334949005352	0.8248031496062992
0.045431651052684596	0.7251051893408135		0.04241139048773099	0.7663104611923509		0.04190649298192467	0.7514060742407199		0.042815308492376046	0.8248031496062992
0.045431651052684596	0.7256661991584853		0.042512369988892254	0.7663104611923509		0.04190649298192467	0.7516872890888638		0.042815308492376046	0.8250843644544432
0.04573385715724791	0.7256661991584853		0.042512369988892254	0.766872890888639		0.042108451984247196	0.7516872890888638		0.04301726749469858	0.8250843644544432
0.04573385715724791	0.7259467040673212		0.04261334949005352	0.766872890888639		0.042108451984247196	0.7522497187851519		0.04301726749469858	0.8256467941507312
0.04583459252543568	0.7259467040673212		0.04261334949005352	0.7674353205849269		0.04291628799353731	0.7522497187851519		0.043219226497021104	0.8256467941507312
0.04583459252543568	0.7267882187938289		0.042815308492376046	0.7674353205849269		0.04311824699585984	0.7522497187851519		0.043219226497021104	0.8262092238470191
0.04593532789362345	0.7267882187938289		0.04291628799353731	0.7677165354330708		0.04332020599818237	0.7522497187851519		0.04362314450166616	0.8262092238470191
0.04593532789362345	0.7270687237026648		0.04291628799353731	0.7682789651293588		0.04332020599818237	0.7528121484814398		0.04362314450166616	0.8264904386951631
0.04603606326181122	0.7270687237026648		0.043219226497021104	0.7682789651293588		0.043522165000504896	0.7528121484814398		0.043926083005149955	0.8264904386951631
0.04603606326181122	0.7273492286115008		0.043219226497021104	0.7688413948256468		0.043522165000504896	0.7530933633295838		0.043926083005149955	0.8267716535433071
0.04613679862999899	0.7273492286115008		0.04332020599818237	0.7688413948256468		0.043522165000504896	0.7542182227221598		0.04422902150863375	0.8267716535433071
0.04613679862999899	0.7276297335203366		0.04332020599818237	0.7691226096737908		0.04372412400282743	0.7542182227221598		0.04422902150863375	0.8270528683914511
0.04623753399818677	0.7276297335203366		0.043522165000504896	0.7691226096737908		0.04372412400282743	0.7544994375703037		0.04443098051095628	0.8270528683914511
0.04623753399818677	0.7279102384291725		0.043522165000504896	0.7699662542182227		0.04412804200747248	0.7544994375703037		0.04443098051095628	0.827334083239595
0.046640475470937845	0.7279102384291725		0.04362314450166616	0.7699662542182227		0.04412804200747248	0.7553430821147357		0.04453196001211754	0.827334083239595
0.046640475470937845	0.7281907433380084		0.04362314450166616	0.7708098987626547		0.04443098051095628	0.7553430821147357		0.04453196001211754	0.8278965129358831
0.04684194620731339	0.7281907433380084		0.04372412400282743	0.7708098987626547		0.04443098051095628	0.7564679415073116		0.044632939513278805	0.8278965129358831
0.04704341694368893	0.7281907433380084		0.04372412400282743	0.7716535433070866		0.04453196001211754	0.7564679415073116		0.044632939513278805	0.8287401574803149
0.04734562304825224	0.7281907433380084		0.04382510350398869	0.7716535433070866		0.04453196001211754	0.7570303712035995		0.04473391901444007	0.8287401574803149
0.047446358416440015	0.7284712482468443		0.04382510350398869	0.7719347581552306		0.044632939513278805	0.7570303712035995		0.04473391901444007	0.8293025871766029
0.047748564521003324	0.7284712482468443		0.04412804200747248	0.7719347581552306		0.044632939513278805	0.7575928008998876		0.0449358780167626	0.8293025871766029
0.047748564521003324	0.7290322580645161		0.04412804200747248	0.7733408323959505		0.044632939513278805	0.7581552305961755		0.0449358780167626	0.8298650168728909
0.047849299889191094	0.7290322580645161		0.04433000100979501	0.7733408323959505		0.04473391901444007	0.7581552305961755		0.04523881652024639	0.8298650168728909
0.047849299889191094	0.729312762973352		0.0449358780167626	0.7733408323959505		0.04473391901444007	0.7584364454443194		0.04523881652024639	0.8309898762654668
0.04795003525737886	0.729312762973352		0.0449358780167626	0.7736220472440944		0.04503685751792386	0.7584364454443194		0.04544077552256892	0.8309898762654668
0.04795003525737886	0.7309957924263675		0.04503685751792386	0.7736220472440944		0.04503685751792386	0.7592800899887514		0.04544077552256892	0.8312710911136107
0.04805077062556664	0.7309957924263675		0.04503685751792386	0.7741844769403825		0.04574371402605271	0.7592800899887514		0.04655155003534282	0.8312710911136107
0.04805077062556664	0.7318373071528752		0.04523881652024639	0.7741844769403825		0.04574371402605271	0.7595613048368954		0.04655155003534282	0.8321147356580427
0.04815150599375441	0.7318373071528752		0.04523881652024639	0.7747469066366705		0.046046652529536505	0.7595613048368954		0.04665252953650409	0.8321147356580427
0.04815150599375441	0.7321178120617111		0.04523881652024639	0.7753093363329584		0.046046652529536505	0.7598425196850394		0.04665252953650409	0.8326771653543307
0.04825224136194218	0.7321178120617111		0.04544077552256892	0.7753093363329584		0.04624861153185903	0.7598425196850394		0.046753509037665356	0.8326771653543307
0.04825224136194218	0.732398316970547		0.04544077552256892	0.7755905511811023		0.04624861153185903	0.7601237345331834		0.046753509037665356	0.8329583802024747
0.04835297673012995	0.732398316970547		0.04564273452489145	0.7755905511811023		0.046450570534181564	0.7601237345331834		0.04695546803998788	0.8329583802024747
0.04855444746650549	0.732398316970547		0.04564273452489145	0.7769966254218222		0.046450570534181564	0.7604049493813273		0.04695546803998788	0.8332395950506186
0.04855444746650549	0.7326788218793829		0.04584469352721397	0.7769966254218222		0.04665252953650409	0.7604049493813273		0.047157427042310414	0.8332395950506186
0.0488566535710688	0.7326788218793829		0.04584469352721397	0.7772778402699663		0.04665252953650409	0.7612485939257593		0.04735938604463294	0.8332395950506186
0.0488566535710688	0.7340813464235624		0.04594567302837524	0.7772778402699663		0.046854488538826615	0.7612485939257593		0.047763304049278	0.8332395950506186
0.04905812430744434	0.7340813464235624		0.04594567302837524	0.7775590551181102		0.046854488538826615	0.7615298087739033		0.047763304049278	0.8338020247469067
0.04905812430744434	0.7349228611500701		0.046046652529536505	0.7775590551181102		0.04705644754114915	0.7615298087739033		0.04806624255276179	0.8338020247469067
0.04915885967563211	0.7349228611500701		0.046046652529536505	0.7778402699662542		0.04705644754114915	0.7618110236220472		0.04806624255276179	0.8340832395950506
0.04915885967563211	0.735203366058906		0.04624861153185903	0.7778402699662542		0.047763304049278	0.7618110236220472		0.048268201555084315	0.8340832395950506
0.04925959504381989	0.735203366058906		0.04624861153185903	0.7798087739032621		0.047763304049278	0.7623734533183352		0.04836918105624558	0.8340832395950506
0.04925959504381989	0.7371669004207574		0.0463495910330203	0.7798087739032621		0.04806624255276179	0.7623734533183352		0.04836918105624558	0.8343644544431946
0.04936033041200766	0.7371669004207574		0.0463495910330203	0.7800899887514061		0.04806624255276179	0.7626546681664792		0.04877309906089064	0.8343644544431946
0.04936033041200766	0.7374474053295933		0.046450570534181564	0.7800899887514061		0.048167222053923056	0.7626546681664792		0.04877309906089064	0.8349268841394826
0.04946106578019543	0.7374474053295933		0.046450570534181564	0.781214848143982		0.048167222053923056	0.7634983127109112		0.049378976067858224	0.8349268841394826
0.04946106578019543	0.7377279102384292		0.04655155003534282	0.781214848143982		0.04847016055740685	0.7634983127109112		0.049378976067858224	0.8352080989876266
0.04966253651657097	0.7377279102384292		0.04655155003534282	0.782058492688414		0.04847016055740685	0.7637795275590551		0.04988387357366455	0.8352080989876266
0.04966253651657097	0.7388499298737727		0.04665252953650409	0.782058492688414		0.04857114005856811	0.7637795275590551		0.04988387357366455	0.8366141732283464
0.049763271884758736	0.7388499298737727		0.04665252953650409	0.7823397075365579		0.04857114005856811	0.764341957255343		0.04998485307482581	0.8366141732283464
0.049763271884758736	0.7399719495091164		0.046753509037665356	0.7823397075365579		0.04877309906089064	0.764341957255343		0.04998485307482581	0.8368953880764904
0.04986400725294651	0.7399719495091164		0.046753509037665356	0.7826209223847019		0.048975058063213166	0.764341957255343		0.05018681207714834	0.8368953880764904
0.04986400725294651	0.7402524544179523		0.04695546803998788	0.7826209223847019		0.048975058063213166	0.7646231721034871		0.05018681207714834	0.8371766029246345
0.05006547798932205	0.7402524544179523		0.04695546803998788	0.7829021372328459		0.049378976067858224	0.7646231721034871		0.050792689084115925	0.8371766029246345
0.05006547798932205	0.7419354838709677		0.04705644754114915	0.7829021372328459		0.049378976067858224	0.765185601799775		0.050792689084115925	0.8377390326209224
0.05016621335750982	0.7419354838709677		0.04705644754114915	0.7831833520809899		0.04947995556901949	0.765185601799775		0.05119660708876098	0.8377390326209224
0.05016621335750982	0.7424964936886396		0.04735938604463294	0.7831833520809899		0.04947995556901949	0.766029246344207		0.05119660708876098	0.8380202474690663
0.05026694872569759	0.7424964936886396		0.04735938604463294	0.7837457817772778		0.049681914571342016	0.766029246344207		0.05129758658992225	0.8380202474690663
0.05026694872569759	0.7438990182328191		0.04766232454811673	0.7837457817772778		0.049681914571342016	0.7663104611923509		0.05129758658992225	0.8383014623172104
0.05046841946207314	0.7438990182328191		0.04766232454811673	0.7840269966254219		0.04988387357366455	0.7663104611923509		0.051499545592244775	0.8383014623172104
0.05046841946207314	0.744179523141655		0.047763304049278	0.7840269966254219		0.04988387357366455	0.7665916760404949		0.051499545592244775	0.8388638920134983
0.05046841946207314	0.7453015427769986		0.047763304049278	0.7851518560179978		0.04998485307482581	0.7665916760404949		0.05180248409572857	0.8388638920134983
0.05046841946207314	0.7464235624123422		0.047763304049278	0.7874015748031497		0.04998485307482581	0.766872890888639		0.05180248409572857	0.8394263217097863
0.05056915483026091	0.7464235624123422		0.047864283550439264	0.7874015748031497		0.05018681207714834	0.766872890888639		0.05210542259921236	0.8394263217097863
0.05056915483026091	0.746984572230014		0.047864283550439264	0.7879640044994376		0.05018681207714834	0.7671541057367829		0.05210542259921236	0.8397075365579303
0.050770625566636446	0.746984572230014		0.047965263051600524	0.7879640044994376		0.0502877915783096	0.7671541057367829		0.052206402100373625	0.8397075365579303
0.050770625566636446	0.7472650771388499		0.047965263051600524	0.7893700787401575		0.0502877915783096	0.7674353205849269		0.052206402100373625	0.8402699662542182
0.05107283167119976	0.7472650771388499		0.04806624255276179	0.7893700787401575		0.0505907300817934	0.7674353205849269		0.05271129960617994	0.8402699662542182
0.05107283167119976	0.7478260869565218		0.04806624255276179	0.7899325084364455		0.0505907300817934	0.7679977502812149		0.05271129960617994	0.8405511811023622
0.0512743024075753	0.7478260869565218		0.048268201555084315	0.7899325084364455		0.05069170958295466	0.7679977502812149		0.05351913561547006	0.8405511811023622
0.0512743024075753	0.7483870967741936		0.048268201555084315	0.7904949381327334		0.05069170958295466	0.7682789651293588		0.05382207411895385	0.8405511811023622
0.0512743024075753	0.7492286115007013		0.04836918105624558	0.7904949381327334		0.05099464808643845	0.7682789651293588		0.05382207411895385	0.8408323959505062
0.05137503777576307	0.7492286115007013		0.04836918105624558	0.7907761529808774		0.05099464808643845	0.7685601799775028		0.054024033121276384	0.8408323959505062
0.05137503777576307	0.7495091164095372		0.04847016055740685	0.7907761529808774		0.05129758658992225	0.7685601799775028		0.054024033121276384	0.8411136107986502
0.05147577314395084	0.7497896213183731		0.04847016055740685	0.7910573678290214		0.05129758658992225	0.7688413948256468		0.05422599212359891	0.8411136107986502
0.05157650851213861	0.7497896213183731		0.04857114005856811	0.7910573678290214		0.0517015045945673	0.7688413948256468		0.05422599212359891	0.8413948256467941
0.05157650851213861	0.7503506311360448		0.04857114005856811	0.7916197975253093		0.0517015045945673	0.7702474690663667		0.054427951125921435	0.8413948256467941
0.051677243880326386	0.7503506311360448		0.04907603756437443	0.7916197975253093		0.05180248409572857	0.7702474690663667		0.054427951125921435	0.8416760404949382
0.051677243880326386	0.7520336605890603		0.04907603756437443	0.7919010123734533		0.05180248409572857	0.7705286839145107		0.055033828132889026	0.8416760404949382
0.051878714616701925	0.7520336605890603		0.04927799656669696	0.7919010123734533		0.05200444309805109	0.7705286839145107		0.055033828132889026	0.8422384701912261
0.051878714616701925	0.7523141654978962		0.04927799656669696	0.7924634420697413		0.05200444309805109	0.7708098987626547		0.055134807634050285	0.8422384701912261
0.051979449984889695	0.7523141654978962		0.049378976067858224	0.7924634420697413		0.05230738160153489	0.7708098987626547		0.055134807634050285	0.84251968503937
0.051979449984889695	0.7545582047685835		0.049378976067858224	0.7927446569178853		0.05230738160153489	0.7716535433070866		0.05523578713521155	0.84251968503937
0.052180920721265234	0.7545582047685835		0.04947995556901949	0.7927446569178853		0.05250934060385742	0.7716535433070866		0.05523578713521155	0.8430821147356581
0.052180920721265234	0.7548387096774194		0.04947995556901949	0.7930258717660292		0.05250934060385742	0.7722159730033745		0.055538725638695344	0.8430821147356581
0.05228165608945301	0.7548387096774194		0.04958093507018076	0.7930258717660292		0.05281227910734121	0.7722159730033745		0.055538725638695344	0.843644544431946
0.05228165608945301	0.7559607293127629		0.04958093507018076	0.7941507311586051		0.05281227910734121	0.7730596175478065		0.055740684641017876	0.843644544431946
0.05238239145764078	0.7559607293127629		0.049681914571342016	0.7941507311586051		0.05301423810966374	0.7730596175478065		0.0559426436433404	0.843644544431946
0.05238239145764078	0.7568022440392707		0.049681914571342016	0.7944319460067492		0.05301423810966374	0.7736220472440944		0.05644754114914673	0.843644544431946
0.05258386219401632	0.7568022440392707		0.04988387357366455	0.7944319460067492		0.05382207411895385	0.7736220472440944		0.05664950015146925	0.843644544431946
0.05258386219401632	0.7570827489481066		0.04988387357366455	0.7947131608548932		0.05382207411895385	0.7747469066366705		0.05675047965263052	0.843644544431946
0.053087539034955174	0.7570827489481066		0.05018681207714834	0.7947131608548932		0.054024033121276384	0.7747469066366705		0.05675047965263052	0.84392575928009
0.053087539034955174	0.7573632538569425		0.05018681207714834	0.795556805399325		0.054024033121276384	0.7750281214848144		0.05715439765727557	0.84392575928009
0.05318827440314294	0.7573632538569425		0.0505907300817934	0.795556805399325		0.05412501262243764	0.7750281214848144		0.05715439765727557	0.8447694038245219
0.05318827440314294	0.7576437587657784		0.0505907300817934	0.7958380202474691		0.05412501262243764	0.7753093363329584		0.0573563566595981	0.8447694038245219
0.05328900977133071	0.7576437587657784		0.05089366858527719	0.7958380202474691		0.05422599212359891	0.7753093363329584		0.0573563566595981	0.8461754780652418
0.05328900977133071	0.7579242636746143		0.05089366858527719	0.796119235095613		0.05422599212359891	0.7755905511811023		0.05755831566192063	0.8461754780652418
0.05338974513951848	0.7579242636746143		0.051095627587599717	0.796119235095613		0.054326971624760176	0.7755905511811023		0.05755831566192063	0.8464566929133859
0.05338974513951848	0.7584852734922861		0.051095627587599717	0.7975253093363329		0.054326971624760176	0.7767154105736783		0.057659295163081895	0.8464566929133859
0.0536919512440818	0.7584852734922861		0.05119660708876098	0.7975253093363329		0.054427951125921435	0.7767154105736783		0.057659295163081895	0.8473003374578177
0.0536919512440818	0.7596072931276298		0.05119660708876098	0.797806524184477		0.054427951125921435	0.7772778402699663		0.05776027466424316	0.8473003374578177
0.05469930492595951	0.7596072931276298		0.05129758658992225	0.7980877390326209		0.0545289306270827	0.7772778402699663		0.05776027466424316	0.8487064116985377
0.05469930492595951	0.7598877980364657		0.05129758658992225	0.7989313835770528		0.0545289306270827	0.7778402699662542		0.05816419266888822	0.8487064116985377
0.055001511030522816	0.7598877980364657		0.051499545592244775	0.7989313835770528		0.05462991012824397	0.7778402699662542		0.05816419266888822	0.8495500562429696
0.055001511030522816	0.7601683029453016		0.051499545592244775	0.7992125984251969		0.05462991012824397	0.7781214848143982		0.05866909017469454	0.8495500562429696
0.055102246398710586	0.7601683029453016		0.05180248409572857	0.7992125984251969		0.054730889629405234	0.7781214848143982		0.05866909017469454	0.8501124859392576
0.055102246398710586	0.7604488078541375		0.05180248409572857	0.7994938132733408		0.054730889629405234	0.7784026996625422		0.05887104917701706	0.8501124859392576
0.0554044525032739	0.7604488078541375		0.05190346359688983	0.7994938132733408		0.054831869130566493	0.7784026996625422		0.05887104917701706	0.8512373453318335
0.0554044525032739	0.7607293127629734		0.05190346359688983	0.7997750281214848		0.054831869130566493	0.7789651293588301		0.06008280319095224	0.8512373453318335
0.05580739397602498	0.7607293127629734		0.052206402100373625	0.7997750281214848		0.055033828132889026	0.7789651293588301		0.06008280319095224	0.8517997750281214
0.05580739397602498	0.7610098176718093		0.052206402100373625	0.8000562429696289		0.055033828132889026	0.78037120359955		0.060183782692113504	0.8517997750281214
0.056008864712400526	0.7610098176718093		0.05240836110269615	0.8000562429696289		0.05523578713521155	0.78037120359955		0.060183782692113504	0.8520809898762655
0.056311070816963835	0.7610098176718093		0.05240836110269615	0.8006186726659168		0.05523578713521155	0.7806524184476941		0.06028476219327476	0.8520809898762655
0.056311070816963835	0.761570827489481		0.05261032010501868	0.8006186726659168		0.055538725638695344	0.7806524184476941		0.06028476219327476	0.8523622047244095
0.056411806185151604	0.761570827489481		0.05261032010501868	0.8014623172103487		0.055538725638695344	0.780933633295838		0.06068868019791982	0.8523622047244095
0.056411806185151604	0.7621318373071528		0.05341815611430879	0.8014623172103487		0.05563970513985661	0.780933633295838		0.06068868019791982	0.8526434195725534
0.05661327692152715	0.7621318373071528		0.05341815611430879	0.8025871766029247		0.05563970513985661	0.781496062992126		0.06078965969908109	0.8526434195725534
0.05661327692152715	0.7624123422159887		0.053721094617792585	0.8025871766029247		0.0559426436433404	0.781496062992126		0.06078965969908109	0.8529246344206974
0.05661327692152715	0.7629733520336606		0.053721094617792585	0.8034308211473565		0.0559426436433404	0.78177727784027		0.061193577703726146	0.8529246344206974
0.05661327692152715	0.7632538569424965		0.05392305362011512	0.8034308211473565		0.05604362314450167	0.78177727784027		0.061193577703726146	0.8532058492688414
0.05671401228971492	0.7632538569424965		0.05392305362011512	0.8045556805399325		0.05604362314450167	0.782058492688414		0.06149651620720994	0.8532058492688414
0.05671401228971492	0.7638148667601683		0.054024033121276384	0.8045556805399325		0.056245582146824194	0.782058492688414		0.06149651620720994	0.8537682789651294
0.05681474765790269	0.7638148667601683		0.054024033121276384	0.8048368953880765		0.056245582146824194	0.7823397075365579		0.06179945471069373	0.8537682789651294
0.05681474765790269	0.7640953716690042		0.05412501262243764	0.8048368953880765		0.056548520650307986	0.7823397075365579		0.06179945471069373	0.8543307086614174
0.057116953762466005	0.7640953716690042		0.05412501262243764	0.8053993250843644		0.056548520650307986	0.7829021372328459		0.061900434211854996	0.8543307086614174
0.057116953762466005	0.7643758765778401		0.05422599212359891	0.8053993250843644		0.05664950015146925	0.7829021372328459		0.061900434211854996	0.8546119235095613
0.057217689130653775	0.7643758765778401		0.05422599212359891	0.8056805399325084		0.05664950015146925	0.7831833520809899		0.06210239321417752	0.8546119235095613
0.057217689130653775	0.7649368863955119		0.054326971624760176	0.8056805399325084		0.05685145915379178	0.7831833520809899		0.06210239321417752	0.8548931383577053
0.057419159867029314	0.7649368863955119		0.054326971624760176	0.8068053993250843		0.05685145915379178	0.7837457817772778		0.06230435221650005	0.8548931383577053
0.057419159867029314	0.7652173913043478		0.0545289306270827	0.8068053993250843		0.05705341815611431	0.7837457817772778		0.06230435221650005	0.8557367829021373
0.05751989523521708	0.7652173913043478		0.0545289306270827	0.8070866141732284		0.05705341815611431	0.7843082114735658		0.06260729071998385	0.8557367829021373
0.05751989523521708	0.7657784011220197		0.054831869130566493	0.8070866141732284		0.0573563566595981	0.7843082114735658		0.06260729071998385	0.8560179977502812
0.05762063060340485	0.7657784011220197		0.054831869130566493	0.8073678290213723		0.0573563566595981	0.7845894263217098		0.06280924972230637	0.8560179977502812
0.05762063060340485	0.7669004207573632		0.05543774613753408	0.8073678290213723		0.05745733616075937	0.7845894263217098		0.06280924972230637	0.8565804274465691
0.05772136597159263	0.7669004207573632		0.05543774613753408	0.8079302587176603		0.05745733616075937	0.7851518560179978		0.0630112087246289	0.8565804274465691
0.05772136597159263	0.7671809256661991		0.05563970513985661	0.8079302587176603		0.05755831566192063	0.7851518560179978		0.0630112087246289	0.8571428571428571
0.0578221013397804	0.7671809256661991		0.05563970513985661	0.8082114735658043		0.05755831566192063	0.7857142857142857		0.0633141472281127	0.8571428571428571
0.0578221013397804	0.7677419354838709		0.05604362314450167	0.8082114735658043		0.05776027466424316	0.7857142857142857		0.0633141472281127	0.8577052868391452
0.05792283670796817	0.7677419354838709		0.05604362314450167	0.8087739032620922		0.05776027466424316	0.7859955005624297		0.06341512672927396	0.8577052868391452
0.05792283670796817	0.7683029453015428		0.056245582146824194	0.8087739032620922		0.05786125416540442	0.7859955005624297		0.06341512672927396	0.8579865016872891
0.05802357207615594	0.7683029453015428		0.05644754114914673	0.8087739032620922		0.05786125416540442	0.7868391451068616		0.06402100373624155	0.8579865016872891
0.05802357207615594	0.7685834502103787		0.056548520650307986	0.8087739032620922		0.05826517217004948	0.7868391451068616		0.06402100373624155	0.8582677165354331
0.05822504281253148	0.7685834502103787		0.056548520650307986	0.8090551181102362		0.05826517217004948	0.7874015748031497		0.06422296273856407	0.8582677165354331
0.05822504281253148	0.7694249649368864		0.05685145915379178	0.8090551181102362		0.058366151671210745	0.7874015748031497		0.06422296273856407	0.858548931383577
0.058325778180719254	0.7694249649368864		0.05685145915379178	0.8096175478065242		0.058366151671210745	0.7882452193475815		0.06513177824901545	0.858548931383577
0.058325778180719254	0.7699859747545582		0.05705341815611431	0.8096175478065242		0.05866909017469454	0.7882452193475815		0.06513177824901545	0.858830146231721
0.05852724891709479	0.7699859747545582		0.05745733616075937	0.8096175478065242		0.05866909017469454	0.7890888638920135		0.06523275775017671	0.858830146231721
0.05852724891709479	0.77054698457223		0.05745733616075937	0.8101799775028121		0.05927496718166212	0.7890888638920135		0.06523275775017671	0.859392575928009
0.05872871965347033	0.77054698457223		0.05816419266888822	0.8101799775028121		0.05927496718166212	0.7896512935883014		0.06563667575482177	0.859392575928009
0.05872871965347033	0.7708274894810659		0.05816419266888822	0.8104611923509561		0.05947692618398465	0.7896512935883014		0.06563667575482177	0.8599550056242969
0.05903092575803365	0.7708274894810659		0.05826517217004948	0.8104611923509561		0.05947692618398465	0.7899325084364455		0.06573765525598303	0.8599550056242969
0.05903092575803365	0.7711079943899019		0.05826517217004948	0.8107424071991001		0.05967888518630718	0.7899325084364455		0.06573765525598303	0.860236220472441
0.05923239649440919	0.7711079943899019		0.05897202867817833	0.8107424071991001		0.05988084418862971	0.7899325084364455		0.06593961425830556	0.860236220472441
0.05923239649440919	0.7713884992987378		0.05917398768050086	0.8107424071991001		0.06038574169443603	0.7899325084364455		0.06593961425830556	0.8605174353205849
0.059433867230784726	0.7713884992987378		0.05917398768050086	0.8110236220472441		0.06038574169443603	0.7902137232845894		0.06684842976875695	0.8605174353205849
0.059433867230784726	0.7719495091164096		0.05937594668282339	0.8110236220472441		0.06078965969908109	0.7902137232845894		0.06684842976875695	0.8607986501687289
0.059433867230784726	0.7722300140252455		0.05937594668282339	0.8118672665916761		0.06078965969908109	0.7904949381327334		0.0669494092699182	0.8607986501687289
0.0595346025989725	0.7722300140252455		0.05957790568514591	0.8118672665916761		0.060890639200242354	0.7904949381327334		0.0669494092699182	0.8613610798650169
0.0595346025989725	0.7727910238429172		0.05957790568514591	0.81214848143982		0.060890639200242354	0.7910573678290214		0.06735332727456327	0.8613610798650169
0.05963533796716027	0.7727910238429172		0.06028476219327476	0.81214848143982		0.06109259820256488	0.7910573678290214		0.06735332727456327	0.8616422947131609
0.05963533796716027	0.7730715287517531		0.06028476219327476	0.812429696287964		0.06109259820256488	0.7913385826771654		0.06816116328385338	0.8616422947131609
0.05973607333534804	0.7730715287517531		0.06078965969908109	0.812429696287964		0.061193577703726146	0.7913385826771654		0.06816116328385338	0.8619235095613048
0.05993754407172358	0.7730715287517531		0.06078965969908109	0.812992125984252		0.061193577703726146	0.7916197975253093		0.06846410178733717	0.8619235095613048
0.05993754407172358	0.773352033660589		0.06099161870140361	0.812992125984252		0.061294557204887405	0.7916197975253093		0.06846410178733717	0.8622047244094488
0.06074342701722575	0.773352033660589		0.06109259820256488	0.813273340832396		0.061294557204887405	0.7919010123734533		0.06906997879430475	0.8622047244094488
0.06074342701722575	0.7741935483870968		0.06139553670604867	0.813273340832396		0.06139553670604867	0.7919010123734533		0.06906997879430475	0.8624859392575928
0.06104563312178906	0.7741935483870968		0.06139553670604867	0.8135545556805399		0.06139553670604867	0.7921822272215973		0.06947389679894982	0.8624859392575928
0.06104563312178906	0.7744740532959327		0.061597495708371204	0.8135545556805399		0.06169847520953246	0.7921822272215973		0.06947389679894982	0.8627671541057368
0.0612471038581646	0.7744740532959327		0.061597495708371204	0.8141169853768279		0.06169847520953246	0.7927446569178853		0.06957487630011108	0.8627671541057368
0.0612471038581646	0.7750350631136045		0.061900434211854996	0.8141169853768279		0.06179945471069373	0.7927446569178853		0.0697768353024336	0.8627671541057368
0.061448574594540145	0.7750350631136045		0.061900434211854996	0.8143982002249719		0.06179945471069373	0.7938695163104612		0.06987781480359487	0.8627671541057368
0.061448574594540145	0.7753155680224404		0.06230435221650005	0.8143982002249719		0.061900434211854996	0.7938695163104612		0.06987781480359487	0.8630483689538808
0.061549309962727915	0.7753155680224404		0.06230435221650005	0.8146794150731158		0.061900434211854996	0.7941507311586051		0.06997879430475613	0.8630483689538808
0.061549309962727915	0.7755960729312763		0.06270827022114511	0.8146794150731158		0.062001413713016255	0.7941507311586051		0.07018075330707867	0.8630483689538808
0.061750780699103454	0.7755960729312763		0.06270827022114511	0.8149606299212598		0.062001413713016255	0.7952755905511811		0.07038271230940119	0.8630483689538808
0.061750780699103454	0.7758765778401122		0.06280924972230637	0.8149606299212598		0.06220337271533879	0.7952755905511811		0.07038271230940119	0.8633295838020247
0.061952251435479	0.7758765778401122		0.0630112087246289	0.8149606299212598		0.062405331717661314	0.7952755905511811		0.07088760981520752	0.8633295838020247
0.061952251435479	0.7761570827489481		0.0630112087246289	0.8152418447694039		0.062405331717661314	0.795556805399325		0.07108956881753004	0.8633295838020247
0.06245592827641785	0.7761570827489481		0.06321316772695143	0.8152418447694039		0.06250631121882258	0.795556805399325		0.07108956881753004	0.8636107986501688
0.06245592827641785	0.776437587657784		0.06321316772695143	0.8155230596175478		0.06250631121882258	0.7958380202474691		0.0711905483186913	0.8636107986501688
0.06255666364460562	0.776437587657784		0.0633141472281127	0.8155230596175478		0.06270827022114511	0.7958380202474691		0.0711905483186913	0.8638920134983127
0.06255666364460562	0.7769985974754559		0.0633141472281127	0.8158042744656918		0.06321316772695143	0.7958380202474691		0.07129152781985257	0.8638920134983127
0.06275813438098116	0.7769985974754559		0.06351610623043522	0.8158042744656918		0.06321316772695143	0.796119235095613		0.07129152781985257	0.8641732283464567
0.06275813438098116	0.7775596072931277		0.06351610623043522	0.8160854893138357		0.0633141472281127	0.796119235095613		0.0714934868221751	0.8641732283464567
0.06285886974916893	0.7775596072931277		0.06361708573159648	0.8160854893138357		0.0633141472281127	0.796400449943757		0.0714934868221751	0.8644544431946006
0.06285886974916893	0.7781206171107994		0.06381904473391901	0.8160854893138357		0.06341512672927396	0.796400449943757		0.07159446632333637	0.8644544431946006
0.06316107585373225	0.7781206171107994		0.06381904473391901	0.8166479190101237		0.06341512672927396	0.7966816647919011		0.07159446632333637	0.8647356580427447
0.06316107585373225	0.7784011220196353		0.06392002423508028	0.8166479190101237		0.06381904473391901	0.7966816647919011		0.07209936382914268	0.8647356580427447
0.06326181122192001	0.7784011220196353		0.06392002423508028	0.8169291338582677		0.06381904473391901	0.796962879640045		0.07209936382914268	0.8650168728908887
0.06326181122192001	0.7789621318373071		0.06412198323740281	0.8169291338582677		0.06402100373624155	0.796962879640045		0.07250328183378774	0.8650168728908887
0.06336254659010779	0.7789621318373071		0.06412198323740281	0.8172103487064117		0.06402100373624155	0.797244094488189		0.07250328183378774	0.8652980877390326
0.06336254659010779	0.7795231416549789		0.06422296273856407	0.8172103487064117		0.06462688074320913	0.797244094488189		0.07300817933959407	0.8652980877390326
0.06336254659010779	0.7800841514726508		0.06422296273856407	0.8174915635545557		0.06462688074320913	0.7980877390326209		0.07300817933959407	0.8655793025871766
0.06376548806285887	0.7800841514726508		0.0644249217408866	0.8174915635545557		0.0647278602443704	0.7980877390326209		0.07341209734423912	0.8655793025871766
0.06376548806285887	0.7803646563814867		0.0644249217408866	0.8180539932508436		0.0647278602443704	0.7986501687289089		0.07341209734423912	0.8658605174353206
0.06416842953560996	0.7803646563814867		0.06452590124204786	0.8183352080989876		0.06482883974553166	0.7986501687289089		0.07411895385236797	0.8658605174353206
0.0643699002719855	0.7803646563814867		0.06452590124204786	0.8188976377952756		0.06482883974553166	0.7992125984251969		0.07411895385236797	0.8661417322834646
0.06467210637654881	0.7803646563814867		0.06482883974553166	0.8188976377952756		0.06503079874785418	0.7992125984251969		0.07462385135817429	0.8661417322834646
0.06467210637654881	0.7812061711079944		0.06482883974553166	0.8191788526434196		0.06503079874785418	0.7997750281214848		0.07462385135817429	0.8664229471316085
0.06487357711292435	0.7812061711079944		0.06492981924669292	0.8191788526434196		0.06523275775017671	0.7997750281214848		0.07472483085933555	0.8664229471316085
0.06487357711292435	0.7814866760168303		0.06492981924669292	0.8197412823397076		0.06523275775017671	0.8008998875140607		0.07472483085933555	0.8667041619797525
0.06497431248111211	0.7814866760168303		0.06523275775017671	0.8197412823397076		0.0658386347571443	0.8008998875140607		0.07492678986165809	0.8667041619797525
0.06497431248111211	0.7817671809256662		0.06523275775017671	0.8200224971878515		0.0658386347571443	0.8020247469066367		0.07492678986165809	0.8669853768278966
0.06507504784929989	0.7817671809256662		0.06604059375946683	0.8200224971878515		0.06634353226295062	0.8020247469066367		0.07593658487327072	0.8669853768278966
0.06507504784929989	0.7820476858345021		0.06604059375946683	0.8203037120359955		0.06634353226295062	0.8028683914510686		0.07593658487327072	0.8675478065241845
0.06517578321748765	0.7820476858345021		0.0661415732606281	0.8203037120359955		0.06715136827224073	0.8028683914510686		0.07634050287791579	0.8675478065241845
0.0653772539538632	0.7820476858345021		0.06634353226295062	0.8203037120359955		0.06715136827224073	0.8031496062992126		0.0765424618802383	0.8675478065241845
0.06557872469023875	0.7820476858345021		0.06634353226295062	0.8205849268841395		0.06735332727456327	0.8031496062992126		0.07704735938604464	0.8675478065241845
0.06578019542661429	0.7820476858345021		0.06654549126527315	0.8205849268841395		0.0675552862768858	0.8031496062992126		0.07704735938604464	0.8678290213723284
0.0660824015311776	0.7820476858345021		0.06654549126527315	0.8211473565804275		0.06765626577804705	0.8031496062992126		0.07765323639301222	0.8678290213723284
0.0660824015311776	0.782328190743338		0.06684842976875695	0.8211473565804275		0.06765626577804705	0.8034308211473565		0.07765323639301222	0.8683914510686164
0.06618313689936536	0.782328190743338		0.06684842976875695	0.8214285714285714		0.06775724527920832	0.8034308211473565		0.077956174896496	0.8683914510686164
0.06618313689936536	0.7828892005610099		0.06715136827224073	0.8214285714285714		0.06775724527920832	0.8037120359955006		0.07815813389881854	0.8683914510686164
0.06628387226755314	0.7828892005610099		0.06715136827224073	0.8219910011248593		0.06816116328385338	0.8037120359955006		0.07997576491972129	0.8683914510686164
0.06628387226755314	0.7834502103786817		0.067252347773402	0.8219910011248593		0.06816116328385338	0.8039932508436446		0.07997576491972129	0.8686726659167604
0.0663846076357409	0.7834502103786817		0.067252347773402	0.8222722159730034		0.06826214278501465	0.8039932508436446		0.08007674442088256	0.8686726659167604
0.0663846076357409	0.7837307152875175		0.06745430677572453	0.8222722159730034		0.06826214278501465	0.8042744656917885		0.08027870342320509	0.8686726659167604
0.06648534300392868	0.7837307152875175		0.06745430677572453	0.8225534308211474		0.0683631222861759	0.8042744656917885		0.08037968292436636	0.8686726659167604
0.06648534300392868	0.7845722300140252		0.0675552862768858	0.8225534308211474		0.0683631222861759	0.8045556805399325		0.08037968292436636	0.8689538807649044
0.06658607837211646	0.7845722300140252		0.0675552862768858	0.8228346456692913		0.06846410178733717	0.8045556805399325		0.08058164192668889	0.8689538807649044
0.06658607837211646	0.7848527349228611		0.06765626577804705	0.8228346456692913		0.06846410178733717	0.8048368953880765		0.08058164192668889	0.8692350956130483
0.06668681374030422	0.7848527349228611		0.06765626577804705	0.8231158605174353		0.06856508128849843	0.8048368953880765		0.08098555993133394	0.8692350956130483
0.06668681374030422	0.785133239831697		0.06795920428153085	0.8231158605174353		0.06856508128849843	0.8053993250843644		0.08098555993133394	0.8695163104611924
0.06749269668580639	0.785133239831697		0.06795920428153085	0.8233970753655793		0.06876704029082097	0.8053993250843644		0.0810865394324952	0.8695163104611924
0.06749269668580639	0.7856942496493688		0.06816116328385338	0.8233970753655793		0.06876704029082097	0.8065241844769404		0.0810865394324952	0.8697975253093363
0.068097108894933	0.7856942496493688		0.06816116328385338	0.8236782902137233		0.06906997879430475	0.8065241844769404		0.08128849843481774	0.8697975253093363
0.06829857963130856	0.7856942496493688		0.06826214278501465	0.8236782902137233		0.06906997879430475	0.8068053993250843		0.08128849843481774	0.8700787401574803
0.06839931499949632	0.7856942496493688		0.06826214278501465	0.8242407199100112		0.06937291729778855	0.8068053993250843		0.08159143693830152	0.8700787401574803
0.06839931499949632	0.7862552594670407		0.0686660607896597	0.8242407199100112		0.06937291729778855	0.8070866141732284		0.08159143693830152	0.8706411698537683
0.0688022564722474	0.7862552594670407		0.0686660607896597	0.8245219347581553		0.06947389679894982	0.8070866141732284		0.08199535494294659	0.8706411698537683
0.0688022564722474	0.7865357643758766		0.0689689992931435	0.8245219347581553		0.06947389679894982	0.8076490438695163		0.08199535494294659	0.8709223847019123
0.06890299184043518	0.7865357643758766		0.06917095829546602	0.8245219347581553		0.06957487630011108	0.8076490438695163		0.08340906795920427	0.8709223847019123
0.06890299184043518	0.7873772791023843		0.06917095829546602	0.8248031496062992		0.06957487630011108	0.8079302587176603		0.08340906795920427	0.8712035995500562
0.06910446257681072	0.7873772791023843		0.06927193779662728	0.8248031496062992		0.06997879430475613	0.8079302587176603		0.08361102696152681	0.8712035995500562
0.06910446257681072	0.7876577840112202		0.06927193779662728	0.8259280089988752		0.06997879430475613	0.8082114735658043		0.08361102696152681	0.8714848143982002
0.06920519794499849	0.7876577840112202		0.06937291729778855	0.8259280089988752		0.0700797738059174	0.8082114735658043		0.0839139654650106	0.8714848143982002
0.06920519794499849	0.788218793828892		0.06937291729778855	0.8262092238470191		0.0700797738059174	0.8084926884139483		0.0839139654650106	0.8717660292463442
0.06930593331318625	0.788218793828892		0.0697768353024336	0.8262092238470191		0.07028173280823993	0.8084926884139483		0.08401494496617187	0.8717660292463442
0.06930593331318625	0.788499298737728		0.0697768353024336	0.8264904386951631		0.07048369181056245	0.8084926884139483		0.08401494496617187	0.8720472440944882
0.06940666868137403	0.788499298737728		0.06987781480359487	0.8264904386951631		0.07048369181056245	0.8090551181102362		0.08431788346965566	0.8720472440944882
0.06940666868137403	0.7887798036465639		0.0700797738059174	0.8264904386951631		0.0711905483186913	0.8090551181102362		0.08431788346965566	0.8723284589426322
0.06980961015412511	0.7887798036465639		0.07129152781985257	0.8264904386951631		0.0711905483186913	0.8098987626546682		0.08441886297081692	0.8723284589426322
0.06980961015412511	0.7890603085553998		0.07129152781985257	0.8267716535433071		0.07129152781985257	0.8098987626546682		0.08441886297081692	0.8726096737907761
0.07071622846781506	0.7890603085553998		0.07139250732101383	0.8267716535433071		0.07129152781985257	0.8101799775028121		0.08451984247197819	0.8726096737907761
0.07071622846781506	0.7893408134642356		0.07139250732101383	0.8270528683914511		0.07139250732101383	0.8101799775028121		0.08451984247197819	0.8728908886389202
0.07111916994056613	0.7893408134642356		0.07159446632333637	0.8270528683914511		0.07139250732101383	0.812429696287964		0.08462082197313946	0.8728908886389202
0.07111916994056613	0.7896213183730715		0.07169544582449763	0.8270528683914511		0.07179642532565889	0.812429696287964		0.08462082197313946	0.8734533183352081
0.07132064067694167	0.7896213183730715		0.07169544582449763	0.827334083239595		0.07179642532565889	0.813273340832396		0.08512571947894577	0.8734533183352081
0.07132064067694167	0.7899018232819074		0.07199838432798142	0.827334083239595		0.07220034333030395	0.813273340832396		0.08512571947894577	0.8740157480314961
0.07182431751788053	0.7899018232819074		0.07199838432798142	0.827615298087739		0.07220034333030395	0.8135545556805399		0.08583257598707462	0.8740157480314961
0.07182431751788053	0.7901823281907433		0.07240230233262648	0.827615298087739		0.07230132283146522	0.8135545556805399		0.08583257598707462	0.8742969628796401
0.07202578825425607	0.7901823281907433		0.07240230233262648	0.8278965129358831		0.07230132283146522	0.8138357705286839		0.08593355548823589	0.8742969628796401
0.07202578825425607	0.7904628330995792		0.072604261334949	0.8278965129358831		0.07240230233262648	0.8138357705286839		0.08593355548823589	0.874578177727784
0.07252946509519492	0.7904628330995792		0.072604261334949	0.828177727784027		0.07240230233262648	0.8141169853768279		0.08643845299404221	0.874578177727784
0.07252946509519492	0.791023842917251		0.0729071998384328	0.828177727784027		0.07250328183378774	0.8141169853768279		0.08643845299404221	0.874859392575928
0.07273093583157046	0.791023842917251		0.07310915884075532	0.828177727784027		0.07250328183378774	0.8143982002249719		0.08684237099868726	0.874859392575928
0.07323461267250932	0.791023842917251		0.07310915884075532	0.8287401574803149		0.072604261334949	0.8143982002249719		0.08684237099868726	0.875140607424072
0.07323461267250932	0.7918653576437588		0.07341209734423912	0.8287401574803149		0.072604261334949	0.8149606299212598		0.08724628900333233	0.875140607424072
0.07353681877707263	0.7918653576437588		0.07341209734423912	0.8293025871766029		0.07351307684540039	0.8149606299212598		0.08724628900333233	0.8757030371203599
0.07353681877707263	0.7921458625525947		0.07351307684540039	0.8293025871766029		0.07351307684540039	0.8152418447694039		0.08795314551146118	0.8757030371203599
0.0736375541452604	0.7921458625525947		0.07351307684540039	0.8295838020247469		0.0740179743512067	0.8152418447694039		0.08795314551146118	0.8759842519685039
0.0736375541452604	0.7927068723702665		0.07381601534888417	0.8295838020247469		0.0740179743512067	0.8155230596175478		0.08815510451378371	0.8759842519685039
0.07393976024982371	0.7927068723702665		0.0740179743512067	0.8295838020247469		0.07411895385236797	0.8155230596175478		0.08835706351610623	0.8759842519685039
0.07393976024982371	0.7929873772791024		0.0743209128546905	0.8295838020247469		0.07411895385236797	0.8158042744656918		0.08835706351610623	0.876265466816648
0.07444343709076257	0.7929873772791024		0.0743209128546905	0.8298650168728909		0.0743209128546905	0.8158042744656918		0.08866000201959003	0.876265466816648
0.07444343709076257	0.7938288920056101		0.0743209128546905	0.8304274465691789		0.0743209128546905	0.8160854893138357		0.08866000201959003	0.8765466816647919
0.07454417245895034	0.7938288920056101		0.0743209128546905	0.8307086614173228		0.07452287185701302	0.8160854893138357		0.08876098152075129	0.8765466816647919
0.07454417245895034	0.794109396914446		0.07452287185701302	0.8307086614173228		0.07452287185701302	0.8163667041619798		0.08876098152075129	0.8768278965129359
0.0750478492998892	0.794109396914446		0.07452287185701302	0.8312710911136107		0.07482581036049682	0.8163667041619798		0.08916489952539634	0.8768278965129359
0.0750478492998892	0.794389901823282		0.07472483085933555	0.8312710911136107		0.07482581036049682	0.8166479190101237		0.08916489952539634	0.8771091113610798
0.07514858466807696	0.794389901823282		0.07472483085933555	0.8315523059617548		0.07522972836514187	0.8166479190101237		0.0898717560335252	0.8771091113610798
0.0753500554044525	0.794389901823282		0.07492678986165809	0.8315523059617548		0.07522972836514187	0.8169291338582677		0.09007371503584773	0.8771091113610798
0.07555152614082805	0.794389901823282		0.07492678986165809	0.8318335208098988		0.07563364636978694	0.8169291338582677		0.09057861254165404	0.8771091113610798
0.07555152614082805	0.7946704067321179		0.07512874886398062	0.8318335208098988		0.07563364636978694	0.8172103487064117		0.09057861254165404	0.8785151856017998
0.07615593834995467	0.7946704067321179		0.07512874886398062	0.8321147356580427		0.07583560537210947	0.8172103487064117		0.09108351004746036	0.8785151856017998
0.07615593834995467	0.7952314165497896		0.07533070786630314	0.8321147356580427		0.07583560537210947	0.8174915635545557		0.09108351004746036	0.8787964004499438
0.07625667371814245	0.7952314165497896		0.07553266686862567	0.8321147356580427		0.07593658487327072	0.8174915635545557		0.09138644855094416	0.8787964004499438
0.07625667371814245	0.7955119214586255		0.0757346258709482	0.8321147356580427		0.07593658487327072	0.8177727784026997		0.09138644855094416	0.8790776152980877
0.07645814445451798	0.7955119214586255		0.0757346258709482	0.8323959505061868		0.07603756437443199	0.8177727784026997		0.09148742805210543	0.8790776152980877
0.07645814445451798	0.7957924263674614		0.07593658487327072	0.8323959505061868		0.07603756437443199	0.8180539932508436		0.09148742805210543	0.8793588301462317
0.0767603505590813	0.7957924263674614		0.07593658487327072	0.8329583802024747		0.07634050287791579	0.8180539932508436		0.09168938705442795	0.8793588301462317
0.0767603505590813	0.7960729312762973		0.07623952337675452	0.8329583802024747		0.0765424618802383	0.8180539932508436		0.09168938705442795	0.8796400449943758
0.07696182129545684	0.7960729312762973		0.07644148237907705	0.8329583802024747		0.0771483388872059	0.8180539932508436		0.09280016156720186	0.8796400449943758
0.07696182129545684	0.7963534361851332		0.07664344138139957	0.8329583802024747		0.0771483388872059	0.8183352080989876		0.09300212056952438	0.8796400449943758
0.0774654981363957	0.7963534361851332		0.07664344138139957	0.8335208098987626		0.07724931838836716	0.8183352080989876		0.09330505907300818	0.8796400449943758
0.07766696887277123	0.7963534361851332		0.0768454003837221	0.8335208098987626		0.07724931838836716	0.8194600674915635		0.09330505907300818	0.8804836895388076
0.07817064571371009	0.7963534361851332		0.0768454003837221	0.8338020247469067		0.07735029788952842	0.8194600674915635		0.0938099565788145	0.8804836895388076
0.07817064571371009	0.7966339410939691		0.07704735938604464	0.8338020247469067		0.07755225689185095	0.8194600674915635		0.0938099565788145	0.8807649043869517
0.07837211645008563	0.7966339410939691		0.07704735938604464	0.8343644544431946		0.07785519539533475	0.8194600674915635		0.09391093607997576	0.8807649043869517
0.07837211645008563	0.796914446002805		0.07745127739068969	0.8343644544431946		0.07785519539533475	0.8200224971878515		0.09391093607997576	0.8810461192350956
0.07847285181827339	0.796914446002805		0.07745127739068969	0.8346456692913385		0.077956174896496	0.8200224971878515		0.09401191558113703	0.8810461192350956
0.07847285181827339	0.7971949509116409		0.07775421589417349	0.8346456692913385		0.077956174896496	0.8203037120359955		0.09401191558113703	0.8813273340832396
0.07867432255464894	0.7971949509116409		0.07775421589417349	0.8349268841394826		0.0785620519034636	0.8203037120359955		0.0941128950822983	0.8813273340832396
0.07867432255464894	0.7974754558204769		0.07805715439765727	0.8349268841394826		0.0785620519034636	0.8214285714285714		0.09431485408462083	0.8813273340832396
0.0787750579228367	0.7974754558204769		0.07805715439765727	0.8352080989876266		0.07876401090578612	0.8214285714285714		0.09451681308694335	0.8813273340832396
0.0787750579228367	0.7983169705469846		0.07836009290114107	0.8352080989876266		0.07876401090578612	0.8217097862767154		0.09451681308694335	0.8816085489313836
0.0791779993955878	0.7983169705469846		0.07836009290114107	0.8354893138357705		0.07886499040694739	0.8217097862767154		0.09471877208926588	0.8816085489313836
0.0791779993955878	0.7985974754558205		0.07846107240230234	0.8354893138357705		0.07906694940926992	0.8217097862767154		0.09471877208926588	0.8818897637795275
0.07937947013196334	0.7985974754558205		0.07846107240230234	0.8360517435320585		0.07926890841159245	0.8217097862767154		0.09562758759971726	0.8818897637795275
0.07937947013196334	0.7988779803646564		0.07876401090578612	0.8360517435320585		0.07926890841159245	0.8222722159730034		0.09562758759971726	0.8821709786276716
0.07978241160471441	0.7988779803646564		0.07876401090578612	0.8363329583802025		0.08017772392204382	0.8222722159730034		0.0969403211148137	0.8821709786276716
0.07978241160471441	0.7991584852734923		0.07916792891043119	0.8363329583802025		0.08017772392204382	0.8225534308211474		0.0969403211148137	0.8824521934758155
0.07998388234108995	0.7991584852734923		0.07916792891043119	0.8366141732283464		0.08037968292436636	0.8225534308211474		0.09734423911945875	0.8824521934758155
0.0801853530774655	0.7991584852734923		0.07926890841159245	0.8366141732283464		0.08037968292436636	0.8233970753655793		0.09734423911945875	0.8827334083239595
0.0801853530774655	0.7997194950911641		0.07926890841159245	0.8368953880764904		0.08058164192668889	0.8233970753655793		0.09784913662526507	0.8827334083239595
0.08028608844565327	0.7997194950911641		0.07947086741391497	0.8368953880764904		0.08058164192668889	0.8239595050618672		0.0980510956275876	0.8827334083239595
0.08028608844565327	0.8		0.07947086741391497	0.8371766029246345		0.08098555993133394	0.8239595050618672		0.09825305462991013	0.8827334083239595
0.08068902991840435	0.8		0.07977380591739877	0.8371766029246345		0.08098555993133394	0.8242407199100112		0.09825305462991013	0.8830146231721034
0.08068902991840435	0.800280504908836		0.07977380591739877	0.8377390326209224		0.0810865394324952	0.8242407199100112		0.0983540341310714	0.8830146231721034
0.08078976528659212	0.800280504908836		0.07997576491972129	0.8377390326209224		0.0810865394324952	0.8245219347581553		0.09855599313339392	0.8830146231721034
0.08078976528659212	0.8008415147265077		0.08007674442088256	0.8380202474690663		0.08118751893365647	0.8245219347581553		0.09865697263455518	0.8830146231721034
0.08089050065477989	0.8008415147265077		0.08017772392204382	0.8380202474690663		0.08118751893365647	0.8248031496062992		0.09885893163687771	0.8830146231721034
0.08089050065477989	0.8011220196353436		0.08017772392204382	0.8383014623172104		0.08189437544178532	0.8248031496062992		0.09956578814500656	0.8830146231721034
0.08179711896846983	0.8011220196353436		0.08048066242552762	0.8383014623172104		0.08189437544178532	0.8250843644544432		0.09956578814500656	0.8832958380202475
0.08179711896846983	0.8016830294530154		0.08068262142785014	0.8383014623172104		0.08239927294759164	0.8250843644544432		0.10017166515197415	0.8832958380202475
0.08209932507303314	0.8016830294530154		0.0807836009290114	0.8383014623172104		0.08239927294759164	0.8253655793025871		0.10037362415429668	0.8832958380202475
0.08209932507303314	0.8019635343618513		0.0807836009290114	0.8385826771653543		0.08270221145107544	0.8253655793025871		0.1005755831566192	0.8832958380202475
0.08220006044122091	0.8019635343618513		0.08088458043017267	0.8385826771653543		0.08270221145107544	0.8256467941507312		0.1005755831566192	0.8835770528683915
0.08240153117759645	0.8019635343618513		0.08088458043017267	0.8391451068616423		0.08351004746036554	0.8256467941507312		0.1011814601635868	0.8835770528683915
0.08240153117759645	0.8025245441795231		0.0810865394324952	0.8391451068616423		0.08351004746036554	0.8262092238470191		0.1011814601635868	0.8844206974128234
0.08250226654578423	0.8025245441795231		0.0810865394324952	0.8394263217097863		0.08361102696152681	0.8262092238470191		0.10188831667171565	0.8844206974128234
0.08250226654578423	0.802805049088359		0.08118751893365647	0.8394263217097863		0.08361102696152681	0.8270528683914511		0.10188831667171565	0.8847019122609674
0.08280447265034754	0.802805049088359		0.08118751893365647	0.8399887514060742		0.08371200646268807	0.8270528683914511		0.10249419367868323	0.8847019122609674
0.08300594338672308	0.802805049088359		0.08169241643946279	0.8399887514060742		0.08371200646268807	0.827615298087739		0.10249419367868323	0.8849831271091113
0.08310667875491085	0.802805049088359		0.08169241643946279	0.8402699662542182		0.0839139654650106	0.827615298087739		0.10390790669494093	0.8849831271091113
0.08310667875491085	0.803085553997195		0.08179339594062406	0.8402699662542182		0.0839139654650106	0.8278965129358831		0.10390790669494093	0.8858267716535433
0.08330814949128638	0.803085553997195		0.08179339594062406	0.8405511811023622		0.08441886297081692	0.8278965129358831		0.10431182469958598	0.8858267716535433
0.08330814949128638	0.8033660589060309		0.08189437544178532	0.8405511811023622		0.08441886297081692	0.8287401574803149		0.10431182469958598	0.8861079865016873
0.0836103555958497	0.8033660589060309		0.08189437544178532	0.8408323959505062		0.08573159648591336	0.8287401574803149		0.1048167222053923	0.8861079865016873
0.0836103555958497	0.8036465638148668		0.08199535494294659	0.8408323959505062		0.08573159648591336	0.829021372328459		0.10501868120771483	0.8861079865016873
0.08371109096403748	0.8036465638148668		0.08199535494294659	0.8416760404949382		0.08603453498939716	0.829021372328459		0.10552357871352115	0.8861079865016873
0.08371109096403748	0.8039270687237027		0.0825002524487529	0.8416760404949382		0.08603453498939716	0.8293025871766029		0.10552357871352115	0.8863892013498312
0.08461770927772741	0.8039270687237027		0.0825002524487529	0.8422384701912261		0.08623649399171968	0.8293025871766029		0.1065333737251338	0.8863892013498312
0.08461770927772741	0.8042075736325386		0.08260123194991417	0.8422384701912261		0.08623649399171968	0.8295838020247469		0.10673533272745632	0.8863892013498312
0.08461770927772741	0.8047685834502104		0.08260123194991417	0.84251968503937		0.08633747349288094	0.8295838020247469		0.10703827123094012	0.8863892013498312
0.08481918001410295	0.8047685834502104		0.08290417045339796	0.84251968503937		0.08633747349288094	0.8298650168728909		0.10703827123094012	0.8866704161979753
0.08481918001410295	0.8053295932678822		0.08290417045339796	0.8430821147356581		0.08684237099868726	0.8298650168728909		0.1076441482379077	0.8866704161979753
0.08502065075047849	0.8053295932678822		0.08300514995455922	0.8430821147356581		0.08684237099868726	0.8301462317210349		0.1076441482379077	0.8872328458942632
0.08622947516873174	0.8053295932678822		0.08300514995455922	0.843644544431946		0.08795314551146118	0.8301462317210349		0.10784610724023024	0.8872328458942632
0.08622947516873174	0.805890603085554		0.08310612945572049	0.843644544431946		0.08795314551146118	0.8304274465691789		0.10895688175300414	0.8872328458942632
0.08643094590510729	0.805890603085554		0.08310612945572049	0.84392575928009		0.08876098152075129	0.8304274465691789		0.10895688175300414	0.8877952755905512
0.08643094590510729	0.80617110799439		0.08351004746036554	0.84392575928009		0.08876098152075129	0.8307086614173228		0.10915884075532667	0.8877952755905512
0.08653168127329505	0.80617110799439		0.08351004746036554	0.8447694038245219		0.08946783802888014	0.8307086614173228		0.10915884075532667	0.8880764904386952
0.08673315200967059	0.80617110799439		0.08371200646268807	0.8447694038245219		0.08946783802888014	0.8312710911136107		0.10956275875997172	0.8880764904386952
0.08673315200967059	0.8064516129032258		0.08371200646268807	0.845050618672666		0.0895688175300414	0.8312710911136107		0.10976471776229425	0.8880764904386952
0.08683388737785837	0.8064516129032258		0.08401494496617187	0.845050618672666		0.0895688175300414	0.8315523059617548		0.10976471776229425	0.8886389201349831
0.08683388737785837	0.8067321178120617		0.08401494496617187	0.8453318335208099		0.09007371503584773	0.8315523059617548		0.1101686357669393	0.8886389201349831
0.08693462274604613	0.8067321178120617		0.08472180147430072	0.8453318335208099		0.09007371503584773	0.8318335208098988		0.1101686357669393	0.8889201349831272
0.08693462274604613	0.8072931276297335		0.08472180147430072	0.8456130483689539		0.09037665353933151	0.8318335208098988		0.11127941027971322	0.8889201349831272
0.08713609348242168	0.8072931276297335		0.08573159648591336	0.8456130483689539		0.09037665353933151	0.8321147356580427		0.11127941027971322	0.8892013498312711
0.08713609348242168	0.8078541374474053		0.08573159648591336	0.8458942632170978		0.09078057154397658	0.8321147356580427		0.11168332828435827	0.8892013498312711
0.08753903495517276	0.8078541374474053		0.08603453498939716	0.8458942632170978		0.09078057154397658	0.8329583802024747		0.11168332828435827	0.8894825646794151
0.08753903495517276	0.808695652173913		0.08603453498939716	0.8461754780652418		0.0909825305462991	0.8329583802024747		0.1118852872866808	0.8894825646794151
0.0877405056915483	0.808695652173913		0.08613551449055842	0.8461754780652418		0.0909825305462991	0.8332395950506186		0.1118852872866808	0.889763779527559
0.0877405056915483	0.8092566619915849		0.08613551449055842	0.8464566929133859		0.09249722306371806	0.8332395950506186		0.11239018479248712	0.889763779527559
0.08834491790067493	0.8092566619915849		0.08643845299404221	0.8464566929133859		0.09249722306371806	0.8335208098987626		0.11239018479248712	0.8900449943757031
0.08834491790067493	0.8098176718092567		0.08643845299404221	0.8470191226096738		0.09300212056952438	0.8335208098987626		0.11259214379480965	0.8900449943757031
0.0884456532688627	0.8098176718092567		0.08664041199636474	0.8470191226096738		0.09300212056952438	0.8338020247469067		0.11259214379480965	0.890326209223847
0.0884456532688627	0.8100981767180926		0.08664041199636474	0.8473003374578177		0.09310310007068565	0.8338020247469067		0.11289508229829345	0.890326209223847
0.08854638863705047	0.8100981767180926		0.08704433000100979	0.8473003374578177		0.09310310007068565	0.8346456692913385		0.11289508229829345	0.890607424071991
0.08854638863705047	0.8103786816269285		0.08704433000100979	0.8475815523059618		0.09421387458345956	0.8346456692913385		0.11309704130061597	0.890607424071991
0.08864712400523823	0.8103786816269285		0.08765020700797738	0.8475815523059618		0.09421387458345956	0.8349268841394826		0.11309704130061597	0.890888638920135
0.08884859474161379	0.8103786816269285		0.08765020700797738	0.8478627671541057		0.09461779258810461	0.8349268841394826		0.11339997980409977	0.890888638920135
0.08925153621436487	0.8103786816269285		0.08785216601029991	0.8478627671541057		0.09461779258810461	0.8354893138357705		0.11339997980409977	0.891169853768279
0.08925153621436487	0.8106591865357644		0.08785216601029991	0.8484251968503937		0.09471877208926588	0.8354893138357705		0.11370291830758356	0.891169853768279
0.0894530069507404	0.8106591865357644		0.08835706351610623	0.8484251968503937		0.09492073109158841	0.8354893138357705		0.11370291830758356	0.891451068616423
0.0894530069507404	0.8112201963534362		0.08835706351610623	0.8487064116985377		0.09532464909623346	0.8354893138357705		0.11420781581338989	0.891451068616423
0.08995668379167926	0.8112201963534362		0.08855902251842876	0.8487064116985377		0.09532464909623346	0.8357705286839145		0.11420781581338989	0.8917322834645669
0.08995668379167926	0.8115007012622721		0.08855902251842876	0.8489876265466817		0.09562758759971726	0.8357705286839145		0.11491467232151874	0.8917322834645669
0.0901581545280548	0.8115007012622721		0.08906392002423508	0.8489876265466817		0.09562758759971726	0.8360517435320585		0.11491467232151874	0.8920134983127109
0.0901581545280548	0.811781206171108		0.08906392002423508	0.8492688413948256		0.09572856710087853	0.8360517435320585		0.11562152882964759	0.8920134983127109
0.0901581545280548	0.8123422159887798		0.08997273553468646	0.8492688413948256		0.09572856710087853	0.8363329583802025		0.11562152882964759	0.8925759280089989
0.09035962526443034	0.8123422159887798		0.08997273553468646	0.8495500562429696		0.09683934161365243	0.8363329583802025		0.1161264263354539	0.8925759280089989
0.09035962526443034	0.8129032258064516		0.09017469453700899	0.8495500562429696		0.09683934161365243	0.8371766029246345		0.1161264263354539	0.8928571428571429
0.09076256673718143	0.8129032258064516		0.09017469453700899	0.8498312710911136		0.0969403211148137	0.8371766029246345		0.11622740583661517	0.8928571428571429
0.09096403747355697	0.8129032258064516		0.09047763304049278	0.8498312710911136		0.0969403211148137	0.8374578177727784		0.11642936483893769	0.8928571428571429
0.09096403747355697	0.8140252454417952		0.09047763304049278	0.8501124859392576		0.09744521862062001	0.8374578177727784		0.11653034434009896	0.8928571428571429
0.09146771431449582	0.8140252454417952		0.09057861254165404	0.8501124859392576		0.09744521862062001	0.8380202474690663		0.11653034434009896	0.8931383577052868
0.09146771431449582	0.8151472650771389		0.09057861254165404	0.8503937007874016		0.09754619812178128	0.8380202474690663		0.11663132384126022	0.8931383577052868
0.09156844968268359	0.8151472650771389		0.09078057154397658	0.8503937007874016		0.09754619812178128	0.8385826771653543		0.11663132384126022	0.8934195725534309
0.09156844968268359	0.8154277699859748		0.0909825305462991	0.8503937007874016		0.09795011612642633	0.8385826771653543		0.11885287286680804	0.8934195725534309
0.0918706557872469	0.8154277699859748		0.09108351004746036	0.8503937007874016		0.09795011612642633	0.8388638920134983		0.11885287286680804	0.8937007874015748
0.0918706557872469	0.8157082748948107		0.09108351004746036	0.8506749156355455		0.0980510956275876	0.8388638920134983		0.11925679087145309	0.8937007874015748
0.09227359725999798	0.8157082748948107		0.0912854690497829	0.8506749156355455		0.0980510956275876	0.8391451068616423		0.11925679087145309	0.8939820022497188
0.09227359725999798	0.8159887798036466		0.0912854690497829	0.8512373453318335		0.09865697263455518	0.8391451068616423		0.11966070887609816	0.8939820022497188
0.0925758033645613	0.8159887798036466		0.09138644855094416	0.8512373453318335		0.09865697263455518	0.8394263217097863		0.11966070887609816	0.8942632170978627
0.0925758033645613	0.8162692847124825		0.09138644855094416	0.8515185601799775		0.09956578814500656	0.8394263217097863		0.12006462688074321	0.8942632170978627
0.09277727410093684	0.8162692847124825		0.09148742805210543	0.8515185601799775		0.0997677471473291	0.8394263217097863		0.12006462688074321	0.8945444319460067
0.09277727410093684	0.8165497896213184		0.09148742805210543	0.8529246344206974		0.09996970614965162	0.8394263217097863		0.12026658588306574	0.8945444319460067
0.09287800946912461	0.8165497896213184		0.09168938705442795	0.8529246344206974		0.09996970614965162	0.8397075365579303		0.12026658588306574	0.8948256467941508
0.09287800946912461	0.8168302945301543		0.09168938705442795	0.8537682789651294		0.10037362415429668	0.8397075365579303		0.12056952438654953	0.8948256467941508
0.09338168631006347	0.8168302945301543		0.09179036655558921	0.8537682789651294		0.10037362415429668	0.8399887514060742		0.12056952438654953	0.8951068616422947
0.09338168631006347	0.8171107994389902		0.09179036655558921	0.8543307086614174		0.100878521660103	0.8399887514060742		0.12147833989700091	0.8951068616422947
0.09368389241462678	0.8171107994389902		0.09219428456023428	0.8543307086614174		0.100878521660103	0.8408323959505062		0.12147833989700091	0.8956692913385826
0.09388536315100232	0.8171107994389902		0.09219428456023428	0.8546119235095613		0.1019892961728769	0.8408323959505062		0.12188225790164596	0.8956692913385826
0.09388536315100232	0.8179523141654979		0.09229526406139554	0.8546119235095613		0.1019892961728769	0.8413948256467941		0.12188225790164596	0.8959505061867267
0.09519492293744333	0.8179523141654979		0.09229526406139554	0.8548931383577053		0.10299909118448955	0.8413948256467941		0.12218519640512976	0.8959505061867267
0.09519492293744333	0.8185133239831697		0.09259820256487933	0.8548931383577053		0.10299909118448955	0.8419572553430821		0.12218519640512976	0.8965129358830146
0.0960008058829455	0.8185133239831697		0.09259820256487933	0.8551743532058492		0.10310007068565082	0.8419572553430821		0.12269009391093608	0.8965129358830146
0.0960008058829455	0.8187938288920056		0.09300212056952438	0.8551743532058492		0.10310007068565082	0.84251968503937		0.12269009391093608	0.8967941507311586
0.09630301198750882	0.8187938288920056		0.09300212056952438	0.8554555680539933		0.10380692719377967	0.84251968503937		0.12279107341209734	0.8967941507311586
0.09630301198750882	0.8193548387096774		0.09320407957184691	0.8554555680539933		0.10380692719377967	0.8430821147356581		0.12279107341209734	0.8970753655793026
0.09650448272388436	0.8193548387096774		0.09320407957184691	0.8557367829021373		0.10421084519842472	0.8430821147356581		0.1246087044330001	0.8970753655793026
0.09650448272388436	0.8196353436185133		0.09350701807533071	0.8557367829021373		0.10421084519842472	0.843363329583802		0.1246087044330001	0.8976377952755905
0.0967059534602599	0.8196353436185133		0.09350701807533071	0.8562992125984252		0.10522064021003737	0.843363329583802		0.12481066343532263	0.8976377952755905
0.0967059534602599	0.8201963534361851		0.09370897707765323	0.8562992125984252		0.10522064021003737	0.843644544431946		0.12481066343532263	0.8984814398200225
0.09690742419663544	0.8201963534361851		0.09370897707765323	0.8565804274465691		0.10582651721700495	0.843644544431946		0.1249116429364839	0.8984814398200225
0.09690742419663544	0.820476858345021		0.09391093607997576	0.8565804274465691		0.10602847621932748	0.843644544431946		0.1249116429364839	0.8987626546681665
0.09801551324670092	0.820476858345021		0.09391093607997576	0.8568616422947132		0.10612945572048874	0.843644544431946		0.12541654044229023	0.8987626546681665
0.09801551324670092	0.820757363253857		0.09401191558113703	0.8568616422947132		0.10612945572048874	0.84392575928009		0.12541654044229023	0.8990438695163104
0.09851919008763978	0.820757363253857		0.09401191558113703	0.8571428571428571		0.10633141472281127	0.84392575928009		0.12672927395738665	0.8990438695163104
0.09851919008763978	0.8210378681626929		0.09421387458345956	0.8571428571428571		0.10633141472281127	0.844206974128234		0.12672927395738665	0.8993250843644545
0.09882139619220308	0.8210378681626929		0.09421387458345956	0.8577052868391452		0.10693729172977885	0.844206974128234		0.12763808946783803	0.8993250843644545
0.09882139619220308	0.8213183730715288		0.09431485408462083	0.8577052868391452		0.10713925073210138	0.844206974128234		0.12763808946783803	0.8996062992125984
0.09902286692857862	0.8213183730715288		0.09431485408462083	0.8579865016872891		0.10734120973442392	0.844206974128234		0.1280420074724831	0.8996062992125984
0.09902286692857862	0.8215988779803647		0.09461779258810461	0.8579865016872891		0.10734120973442392	0.844488188976378		0.1280420074724831	0.8998875140607424
0.09932507303314193	0.8215988779803647		0.09461779258810461	0.8582677165354331		0.10774512773906897	0.844488188976378		0.1288498434817732	0.8998875140607424
0.09952654376951747	0.8215988779803647		0.0952236695950722	0.8582677165354331		0.10774512773906897	0.8447694038245219		0.1288498434817732	0.9004499437570304
0.09952654376951747	0.8218793828892006		0.0952236695950722	0.858548931383577		0.10784610724023024	0.8447694038245219		0.12915278198525698	0.9004499437570304
0.09972801450589303	0.8218793828892006		0.09572856710087853	0.858548931383577		0.10804806624255277	0.8447694038245219		0.12915278198525698	0.9007311586051744
0.09972801450589303	0.8224403927068724		0.09572856710087853	0.858830146231721		0.10804806624255277	0.8453318335208099		0.12925376148641826	0.9007311586051744
0.10033242671501964	0.8224403927068724		0.0966373826113299	0.858830146231721		0.10835100474603655	0.8453318335208099		0.12925376148641826	0.9010123734533183
0.10033242671501964	0.8227208976157083		0.0966373826113299	0.859673790776153		0.10835100474603655	0.8456130483689539		0.1299606179945471	0.9010123734533183
0.10063463281958296	0.8227208976157083		0.09734423911945875	0.859673790776153		0.1090578612541654	0.8456130483689539		0.1299606179945471	0.9012935883014623
0.10063463281958296	0.82328190743338		0.09734423911945875	0.8605174353205849		0.1090578612541654	0.8458942632170978		0.13066747450267596	0.9012935883014623
0.10073536818777072	0.82328190743338		0.09754619812178128	0.8605174353205849		0.10925982025648794	0.8458942632170978		0.13066747450267596	0.9015748031496063
0.10073536818777072	0.8235624123422159		0.09754619812178128	0.8607986501687289		0.11067353327274564	0.8458942632170978		0.13076845400383721	0.9015748031496063
0.10113830966052181	0.8235624123422159		0.09774815712410381	0.8607986501687289		0.11067353327274564	0.8461754780652418		0.13076845400383721	0.9018560179977503
0.10113830966052181	0.8244039270687237		0.09774815712410381	0.8610798650168728		0.11178430778551954	0.8461754780652418		0.1308694335049985	0.9018560179977503
0.10154125113327289	0.8244039270687237		0.09795011612642633	0.8610798650168728		0.11178430778551954	0.8464566929133859		0.1308694335049985	0.9024184476940382
0.10154125113327289	0.8246844319775596		0.09795011612642633	0.8613610798650169		0.1121882257901646	0.8464566929133859		0.13127335150964353	0.9024184476940382
0.10204492797421175	0.8246844319775596		0.09895991113803898	0.8613610798650169		0.1121882257901646	0.8467379077615298		0.13187922851661113	0.9024184476940382
0.10204492797421175	0.8249649368863955		0.09895991113803898	0.8616422947131609		0.11350095930526104	0.8467379077615298		0.13187922851661113	0.9026996625421823
0.10214566334239952	0.8249649368863955		0.09916187014036151	0.8616422947131609		0.11350095930526104	0.8470191226096738		0.13218216702009492	0.9026996625421823
0.10234713407877506	0.8249649368863955		0.09916187014036151	0.8624859392575928		0.11430879531455114	0.8470191226096738		0.13218216702009492	0.9032620922384702
0.10305228165608946	0.8249649368863955		0.09936382914268403	0.8624859392575928		0.11430879531455114	0.8475815523059618		0.13329294153286883	0.9032620922384702
0.10305228165608946	0.8252454417952314		0.09966676764616783	0.8624859392575928		0.11501565182267999	0.8475815523059618		0.13329294153286883	0.9035433070866141
0.10335448776065277	0.8252454417952314		0.0997677471473291	0.8624859392575928		0.11501565182267999	0.8478627671541057		0.13339392103403008	0.9035433070866141
0.10335448776065277	0.8255259467040673		0.0997677471473291	0.8627671541057368		0.11572250833080884	0.8478627671541057		0.13359588003635262	0.9035433070866141
0.10385816460159161	0.8255259467040673		0.10027264465313541	0.8627671541057368		0.11572250833080884	0.8481439820022497		0.13379783903867515	0.9035433070866141
0.10385816460159161	0.8258064516129032		0.10027264465313541	0.8633295838020247		0.11592446733313137	0.8481439820022497		0.13399979804099768	0.9035433070866141
0.10405963533796717	0.8258064516129032		0.10067656265778047	0.8633295838020247		0.11592446733313137	0.8484251968503937		0.1342017570433202	0.9035433070866141
0.10405963533796717	0.826367461430575		0.10067656265778047	0.8638920134983127		0.11683328284358276	0.8484251968503937		0.1342017570433202	0.9041057367829022
0.10416037070615493	0.826367461430575		0.10108048066242553	0.8638920134983127		0.11683328284358276	0.8487064116985377		0.13470665454912653	0.9041057367829022
0.10416037070615493	0.8269284712482469		0.10108048066242553	0.8641732283464567		0.11713622134706654	0.8487064116985377		0.13470665454912653	0.9043869516310461
0.10436184144253047	0.8269284712482469		0.1011814601635868	0.8641732283464567		0.11713622134706654	0.8489876265466817		0.13490861355144906	0.9043869516310461
0.10436184144253047	0.8272089761570828		0.10138341916590932	0.8641732283464567		0.11733818034938907	0.8489876265466817		0.1351105725537716	0.9043869516310461
0.10476478291528156	0.8272089761570828		0.10148439866707058	0.8641732283464567		0.11733818034938907	0.8492688413948256		0.13692820357467433	0.9043869516310461
0.10476478291528156	0.8274894810659187		0.10148439866707058	0.8644544431946006		0.11743915985055034	0.8492688413948256		0.13692820357467433	0.9046681664791901
0.10506698901984486	0.8274894810659187		0.1019892961728769	0.8644544431946006		0.11764111885287287	0.8492688413948256		0.13702918307583561	0.9046681664791901
0.10506698901984486	0.8286115007012623		0.1019892961728769	0.8650168728908887		0.11784307785519539	0.8492688413948256		0.13702918307583561	0.904949381327334
0.10526845975622041	0.8286115007012623		0.1022922346763607	0.8650168728908887		0.11784307785519539	0.8495500562429696		0.13743310108048065	0.904949381327334
0.10546993049259595	0.8286115007012623		0.10249419367868323	0.8650168728908887		0.11804503685751792	0.8495500562429696		0.13743310108048065	0.9052305961754781
0.10577213659715927	0.8286115007012623		0.1025951731798445	0.8650168728908887		0.11804503685751792	0.8498312710911136		0.13773603958396446	0.9052305961754781
0.10577213659715927	0.8288920056100981		0.1025951731798445	0.8652980877390326		0.11834797536100172	0.8498312710911136		0.13773603958396446	0.905511811023622
0.10597360733353481	0.8288920056100981		0.10289811168332828	0.8652980877390326		0.11834797536100172	0.8501124859392576		0.137937998586287	0.905511811023622
0.10647728417447366	0.8288920056100981		0.10310007068565082	0.8652980877390326		0.11875189336564677	0.8501124859392576		0.137937998586287	0.905793025871766
0.10647728417447366	0.829172510518934		0.10390790669494093	0.8652980877390326		0.11875189336564677	0.8509561304836896		0.13864485509441582	0.905793025871766
0.10657801954266143	0.829172510518934		0.10390790669494093	0.8658605174353206		0.11885287286680804	0.8509561304836896		0.13864485509441582	0.90607424071991
0.10657801954266143	0.82945301542777		0.10501868120771483	0.8658605174353206		0.11885287286680804	0.8515185601799775		0.13995758860951227	0.90607424071991
0.1066787549108492	0.82945301542777		0.10501868120771483	0.8661417322834646		0.11976168837725942	0.8515185601799775		0.13995758860951227	0.906636670416198
0.10688022564722474	0.82945301542777		0.10532161971119863	0.8661417322834646		0.11976168837725942	0.8517997750281214		0.1409673836211249	0.906636670416198
0.10698096101541252	0.82945301542777		0.10532161971119863	0.8664229471316085		0.11996364737958194	0.8517997750281214		0.14116934262344744	0.906636670416198
0.10718243175178806	0.82945301542777		0.10612945572048874	0.8664229471316085		0.11996364737958194	0.8520809898762655		0.14167424012925375	0.906636670416198
0.10718243175178806	0.8297335203366059		0.10612945572048874	0.8667041619797525		0.12026658588306574	0.8520809898762655		0.14167424012925375	0.9069178852643419
0.10758537322453914	0.8297335203366059		0.10703827123094012	0.8667041619797525		0.12026658588306574	0.8532058492688414		0.14177521963041503	0.9069178852643419
0.10758537322453914	0.8305750350631136		0.10724023023326265	0.8667041619797525		0.12036756538422701	0.8532058492688414		0.14177521963041503	0.907199100112486
0.10778684396091467	0.8305750350631136		0.10744218923558517	0.8667041619797525		0.12036756538422701	0.8534870641169854		0.14207815813389882	0.907199100112486
0.10778684396091467	0.8308555399719495		0.10744218923558517	0.8669853768278966		0.12056952438654953	0.8534870641169854		0.14207815813389882	0.90748031496063
0.10808905006547799	0.8308555399719495		0.10754316873674644	0.8669853768278966		0.12056952438654953	0.8537682789651294		0.14228011713622135	0.90748031496063
0.10808905006547799	0.8311360448807854		0.10774512773906897	0.8669853768278966		0.12067050388771079	0.8537682789651294		0.14228011713622135	0.9080427446569179
0.1083912561700413	0.8311360448807854		0.10804806624255277	0.8669853768278966		0.12067050388771079	0.8540494938132733		0.14248207613854388	0.9080427446569179
0.10859272690641684	0.8311360448807854		0.10804806624255277	0.8672665916760405		0.12208421690396849	0.8540494938132733		0.14248207613854388	0.9083239595050618
0.10869346227460461	0.8311360448807854		0.10845198424719782	0.8672665916760405		0.12208421690396849	0.8543307086614174		0.14278501464202767	0.9083239595050618
0.10869346227460461	0.8314165497896213		0.10865394324952035	0.8672665916760405		0.12228617590629103	0.8543307086614174		0.14278501464202767	0.9091676040494938
0.10899566837916792	0.8314165497896213		0.10875492275068162	0.8672665916760405		0.12258911440977481	0.8543307086614174		0.14359285065131777	0.9091676040494938
0.10899566837916792	0.8316970546984572		0.10875492275068162	0.8678290213723284		0.12258911440977481	0.8546119235095613		0.14359285065131777	0.9094488188976378
0.10919713911554346	0.8316970546984572		0.10915884075532667	0.8678290213723284		0.12299303241441988	0.8546119235095613		0.14429970715944662	0.9094488188976378
0.10919713911554346	0.8319775596072931		0.10915884075532667	0.8681102362204725		0.12299303241441988	0.8548931383577053		0.14429970715944662	0.9097300337457818
0.10939860985191902	0.8319775596072931		0.1093607997576492	0.8681102362204725		0.12319499141674241	0.8548931383577053		0.14480460466525297	0.9097300337457818
0.10939860985191902	0.8328190743338009		0.1093607997576492	0.8692350956130483		0.12319499141674241	0.8554555680539933		0.14480460466525297	0.9102924634420697
0.10990228669285786	0.8328190743338009		0.10966373826113299	0.8692350956130483		0.12400282742603251	0.8554555680539933		0.14490558416641422	0.9102924634420697
0.10990228669285786	0.8330995792426368		0.10966373826113299	0.8695163104611924		0.12420478642835504	0.8554555680539933		0.14490558416641422	0.9105736782902137
0.11030522816560895	0.8330995792426368		0.10996667676461679	0.8695163104611924		0.12420478642835504	0.8557367829021373		0.145208522669898	0.9105736782902137
0.11030522816560895	0.8333800841514727		0.10996667676461679	0.8700787401574803		0.12430576592951631	0.8557367829021373		0.145208522669898	0.9108548931383577
0.11090964037473557	0.8333800841514727		0.11026961526810057	0.8700787401574803		0.12430576592951631	0.8560179977502812		0.14591537917802685	0.9108548931383577
0.11090964037473557	0.8339410939691445		0.1104715742704231	0.8700787401574803		0.1246087044330001	0.8560179977502812		0.1461173381803494	0.9108548931383577
0.1111111111111111	0.8339410939691445		0.1104715742704231	0.8703599550056242		0.1246087044330001	0.8565804274465691		0.14621831768151064	0.9108548931383577
0.1111111111111111	0.8347826086956521		0.11057255377158437	0.8703599550056242		0.12541654044229023	0.8565804274465691		0.14621831768151064	0.9111361079865017
0.11131258184748666	0.8347826086956521		0.1107745127739069	0.8703599550056242		0.12541654044229023	0.8568616422947132		0.14631929718267192	0.9111361079865017
0.11131258184748666	0.835063113604488		0.11097647177622942	0.8703599550056242		0.12551751994345148	0.8568616422947132		0.14652125618499445	0.9111361079865017
0.11171552332023774	0.835063113604488		0.11097647177622942	0.8709223847019123		0.12551751994345148	0.8571428571428571		0.14672321518731699	0.9111361079865017
0.11171552332023774	0.8356241234221599		0.11138038978087449	0.8709223847019123		0.12561849944461273	0.8571428571428571		0.14672321518731699	0.9114173228346457
0.11211846479298881	0.8356241234221599		0.111582348783197	0.8709223847019123		0.12561849944461273	0.8574240719910011		0.14763203069776834	0.9114173228346457
0.11211846479298881	0.8359046283309958		0.11168332828435827	0.8709223847019123		0.12582045844693526	0.8574240719910011		0.14763203069776834	0.9116985376827896
0.11262214163392767	0.8359046283309958		0.11168332828435827	0.8712035995500562		0.1260224174492578	0.8574240719910011		0.14793496920125215	0.9116985376827896
0.11262214163392767	0.8361851332398317		0.11178430778551954	0.8712035995500562		0.12642633545390286	0.8574240719910011		0.14793496920125215	0.9119797525309337
0.1135287599476176	0.8361851332398317		0.11198626678784207	0.8712035995500562		0.12642633545390286	0.8577052868391452		0.1489447642128648	0.9119797525309337
0.1135287599476176	0.8367461430575035		0.1121882257901646	0.8712035995500562		0.12703221246087043	0.8577052868391452		0.1489447642128648	0.9122609673790776
0.1139317014203687	0.8367461430575035		0.1121882257901646	0.8714848143982002		0.12703221246087043	0.8579865016872891		0.14904574371402604	0.9122609673790776
0.1139317014203687	0.8370266479663394		0.11239018479248712	0.8714848143982002		0.12723417146319296	0.8579865016872891		0.14924770271634857	0.9122609673790776
0.11423390752493201	0.8370266479663394		0.11259214379480965	0.8714848143982002		0.12723417146319296	0.8582677165354331		0.1494496617186711	0.9122609673790776
0.11423390752493201	0.8378681626928471		0.1147127133191962	0.8714848143982002		0.1274361304655155	0.8582677165354331		0.1494496617186711	0.9125421822272216
0.11453611362949531	0.8378681626928471		0.1147127133191962	0.8717660292463442		0.1274361304655155	0.858548931383577		0.1495506412198324	0.9125421822272216
0.11473758436587085	0.8378681626928471		0.11501565182267999	0.8717660292463442		0.12814298697364435	0.858548931383577		0.1495506412198324	0.9131046119235096
0.1149390551022464	0.8378681626928471		0.11501565182267999	0.8726096737907761		0.12814298697364435	0.858830146231721		0.15076239523376755	0.9131046119235096
0.11534199657499748	0.8378681626928471		0.11541956982732506	0.8726096737907761		0.12955669998990205	0.858830146231721		0.15076239523376755	0.9133858267716536
0.11544273194318526	0.8378681626928471		0.11541956982732506	0.8728908886389202		0.12955669998990205	0.859111361079865		0.15157023124305766	0.9133858267716536
0.11544273194318526	0.838429172510519		0.11552054932848632	0.8728908886389202		0.12965767949106333	0.859111361079865		0.15157023124305766	0.9136670416197975
0.11574493804774856	0.838429172510519		0.11552054932848632	0.8731721034870641		0.12965767949106333	0.859673790776153		0.15207512874886397	0.9136670416197975
0.1159464087841241	0.838429172510519		0.11572250833080884	0.8731721034870641		0.12985963849338583	0.859673790776153		0.15207512874886397	0.9139482564679415
0.11624861488868742	0.838429172510519		0.11572250833080884	0.873734533183352		0.12985963849338583	0.8599550056242969		0.1522770877511865	0.9139482564679415
0.11624861488868742	0.8392706872370267		0.11602544683429264	0.873734533183352		0.13006159749570836	0.8599550056242969		0.1522770877511865	0.9142294713160855
0.11645008562506295	0.8392706872370267		0.11602544683429264	0.8740157480314961		0.13006159749570836	0.860236220472441		0.1525800262546703	0.9142294713160855
0.11645008562506295	0.8395511921458626		0.1161264263354539	0.8740157480314961		0.13036453599919218	0.860236220472441		0.1525800262546703	0.9145106861642295
0.11655082099325073	0.8395511921458626		0.1161264263354539	0.874578177727784		0.13036453599919218	0.8610798650168728		0.15328688276279914	0.9145106861642295
0.11655082099325073	0.8401122019635343		0.11632838533777644	0.874578177727784		0.13056649500151468	0.8610798650168728		0.15328688276279914	0.9147919010123734
0.11675229172962627	0.8401122019635343		0.11632838533777644	0.874859392575928		0.13056649500151468	0.8613610798650169		0.15409471877208927	0.9147919010123734
0.11675229172962627	0.8406732117812061		0.11693426234474402	0.874859392575928		0.13076845400383721	0.8613610798650169		0.15409471877208927	0.9150731158605174
0.11816258688425506	0.8406732117812061		0.11693426234474402	0.875140607424072		0.13076845400383721	0.8616422947131609		0.15439765727557306	0.9150731158605174
0.11816258688425506	0.840953716690042		0.11703524184590527	0.875140607424072		0.1308694335049985	0.8616422947131609		0.1545996162778956	0.9150731158605174
0.11826332225244283	0.840953716690042		0.11703524184590527	0.875421822272216		0.1308694335049985	0.8619235095613048		0.15480157528021812	0.9150731158605174
0.11846479298881837	0.840953716690042		0.11733818034938907	0.875421822272216		0.13107139250732103	0.8619235095613048		0.15480157528021812	0.9156355455568054
0.11866626372519391	0.840953716690042		0.11733818034938907	0.8757030371203599		0.13107139250732103	0.8622047244094488		0.15490255478137938	0.9156355455568054
0.11866626372519391	0.8415147265077139		0.1175401393517116	0.8757030371203599		0.1313743310108048	0.8622047244094488		0.15490255478137938	0.9159167604049494
0.11896846982975723	0.8415147265077139		0.1175401393517116	0.8759842519685039		0.1313743310108048	0.8624859392575928		0.155912349792992	0.9159167604049494
0.11896846982975723	0.8417952314165498		0.11784307785519539	0.8759842519685039		0.1316772695142886	0.8624859392575928		0.155912349792992	0.9161979752530933
0.11967361740707162	0.8417952314165498		0.11784307785519539	0.876265466816648		0.1316772695142886	0.8636107986501688		0.1573260628092497	0.9161979752530933
0.11987508814344716	0.8417952314165498		0.11794405735635666	0.876265466816648		0.13208118751893366	0.8636107986501688		0.15752802181157224	0.9161979752530933
0.11997582351163494	0.8417952314165498		0.11794405735635666	0.8771091113610798		0.13208118751893366	0.8638920134983127		0.15762900131273352	0.9161979752530933
0.11997582351163494	0.8420757363253857		0.11814601635867919	0.8771091113610798		0.13258608502473998	0.8638920134983127		0.15783096031505606	0.9161979752530933
0.1200765588798227	0.8420757363253857		0.11814601635867919	0.8773903262092239		0.13258608502473998	0.8641732283464567		0.15783096031505606	0.9164791901012374
0.1200765588798227	0.8431977559607293		0.11865091386448551	0.8773903262092239		0.1327880440270625	0.8641732283464567		0.15803291931737856	0.9164791901012374
0.12017729424801048	0.8431977559607293		0.11865091386448551	0.8776715410573678		0.1327880440270625	0.8644544431946006		0.1582348783197011	0.9164791901012374
0.12017729424801048	0.844039270687237		0.11885287286680804	0.8776715410573678		0.13288902352822377	0.8644544431946006		0.1582348783197011	0.9167604049493814
0.12047950035257379	0.844039270687237		0.11905483186913057	0.8776715410573678		0.13288902352822377	0.8647356580427447		0.15914369383015248	0.9167604049493814
0.12047950035257379	0.844319775596073		0.11905483186913057	0.8779527559055118		0.13299000302938505	0.8647356580427447		0.15914369383015248	0.9170416197975253
0.12068097108894933	0.844319775596073		0.11955972937493689	0.8779527559055118		0.13299000302938505	0.8650168728908887		0.159345652832475	0.9170416197975253
0.12138611866626373	0.844319775596073		0.11976168837725942	0.8779527559055118		0.13319196203170755	0.8650168728908887		0.159345652832475	0.9173228346456693
0.12138611866626373	0.8446002805049089		0.12016560638190447	0.8779527559055118		0.13319196203170755	0.8658605174353206		0.15944663233363626	0.9173228346456693
0.12199053087539034	0.8446002805049089		0.12016560638190447	0.8782339707536558		0.13329294153286883	0.8658605174353206		0.15944663233363626	0.9176040494938132
0.12199053087539034	0.8448807854137448		0.12067050388771079	0.8782339707536558		0.13329294153286883	0.8664229471316085		0.15985055033828133	0.9176040494938132
0.12229273697995366	0.8448807854137448		0.12067050388771079	0.8785151856017998		0.13379783903867515	0.8664229471316085		0.15985055033828133	0.9178852643419573
0.12229273697995366	0.8451612903225807		0.12127638089467838	0.8785151856017998		0.13379783903867515	0.8667041619797525		0.16035544784408765	0.9178852643419573
0.12239347234814144	0.8451612903225807		0.12127638089467838	0.8787964004499438		0.1338988185398364	0.8667041619797525		0.16035544784408765	0.9181664791901012
0.12239347234814144	0.8462833099579242		0.12168029889932344	0.8787964004499438		0.1338988185398364	0.8669853768278966		0.16419266888821568	0.9181664791901012
0.1224942077163292	0.8462833099579242		0.12188225790164596	0.8787964004499438		0.13500959305261032	0.8669853768278966		0.16419266888821568	0.9187289088863893
0.1224942077163292	0.8465638148667601		0.12188225790164596	0.8790776152980877		0.13521155205493285	0.8669853768278966		0.16439462789053821	0.9187289088863893
0.12259494308451697	0.8465638148667601		0.12198323740280723	0.8790776152980877		0.1353125315560941	0.8669853768278966		0.16439462789053821	0.9190101237345332
0.12259494308451697	0.846844319775596		0.12218519640512976	0.8790776152980877		0.1353125315560941	0.8672665916760405		0.16489952539634453	0.9190101237345332
0.12289714918908029	0.846844319775596		0.12218519640512976	0.8793588301462317		0.13541351105725538	0.8672665916760405		0.16489952539634453	0.9192913385826772
0.12289714918908029	0.847124824684432		0.12289205291325861	0.8793588301462317		0.13541351105725538	0.8675478065241845		0.16540442290215088	0.9192913385826772
0.12309861992545583	0.847124824684432		0.12289205291325861	0.8796400449943758		0.13551449055841663	0.8675478065241845		0.16540442290215088	0.9195725534308211
0.12309861992545583	0.8474053295932679		0.12299303241441988	0.8796400449943758		0.13551449055841663	0.8678290213723284		0.16601029990911845	0.9195725534308211
0.12350156139820691	0.8474053295932679		0.12299303241441988	0.8799212598425197		0.13561547005957791	0.8678290213723284		0.16601029990911845	0.9198537682789651
0.12350156139820691	0.8476858345021038		0.12369988892254873	0.8799212598425197		0.13561547005957791	0.8681102362204725		0.16661617691608605	0.9198537682789651
0.123904502870958	0.8476858345021038		0.12369988892254873	0.8802024746906637		0.13632232656770676	0.8681102362204725		0.16661617691608605	0.9201349831271091
0.123904502870958	0.8479663394109397		0.12420478642835504	0.8802024746906637		0.1367262445723518	0.8681102362204725		0.1675249924265374	0.9201349831271091
0.12410597360733354	0.8479663394109397		0.12420478642835504	0.8804836895388076		0.13692820357467433	0.8681102362204725		0.16833282843582753	0.9201349831271091
0.12410597360733354	0.8482468443197756		0.12430576592951631	0.8804836895388076		0.1373321215793194	0.8681102362204725		0.1689387054427951	0.9201349831271091
0.12430744434370908	0.8482468443197756		0.12430576592951631	0.8810461192350956		0.13763506008280318	0.8681102362204725		0.1689387054427951	0.9204161979752531
0.12430744434370908	0.8485273492286115		0.12551751994345148	0.8810461192350956		0.13763506008280318	0.8683914510686164		0.16903968494395638	0.9204161979752531
0.12450891508008462	0.8485273492286115		0.12551751994345148	0.8813273340832396		0.13773603958396446	0.8683914510686164		0.16903968494395638	0.9206974128233971
0.12450891508008462	0.8488078541374474		0.12561849944461273	0.8813273340832396		0.13773603958396446	0.8686726659167604		0.16994850045440776	0.9206974128233971
0.12511332728921123	0.8488078541374474		0.12561849944461273	0.8818897637795275		0.13834191659093203	0.8686726659167604		0.16994850045440776	0.920978627671541
0.12511332728921123	0.8490883590462833		0.12582045844693526	0.8818897637795275		0.13834191659093203	0.8689538807649044		0.1703524184590528	0.920978627671541
0.1253147980255868	0.8490883590462833		0.12592143794809654	0.8818897637795275		0.13884681409673835	0.8689538807649044		0.1703524184590528	0.921541057367829
0.1253147980255868	0.8499298737727911		0.12592143794809654	0.8821709786276716		0.13884681409673835	0.8695163104611924		0.17126123396950418	0.921541057367829
0.1255162687619623	0.8499298737727911		0.12612339695041908	0.8821709786276716		0.13904877309906089	0.8695163104611924		0.17146319297182672	0.921541057367829
0.1255162687619623	0.850210378681627		0.12632535595274158	0.8821709786276716		0.13904877309906089	0.8697975253093363		0.1723720084822781	0.921541057367829
0.12571773949833787	0.850210378681627		0.1265273149550641	0.8821709786276716		0.13925073210138342	0.8697975253093363		0.1723720084822781	0.921822272215973
0.12571773949833787	0.8504908835904629		0.1265273149550641	0.8824521934758155		0.14036150661415733	0.8697975253093363		0.17247298798343935	0.921822272215973
0.12591921023471342	0.8504908835904629		0.12672927395738665	0.8824521934758155		0.14036150661415733	0.8700787401574803		0.17247298798343935	0.9221034870641169
0.12591921023471342	0.8507713884992988		0.12672927395738665	0.8827334083239595		0.14137130162576997	0.8700787401574803		0.17267494698576188	0.9221034870641169
0.12601994560290117	0.8507713884992988		0.12683025345854793	0.8827334083239595		0.14137130162576997	0.8703599550056242		0.17267494698576188	0.922384701912261
0.12601994560290117	0.8516129032258064		0.12683025345854793	0.8832958380202475		0.14197717863273757	0.8703599550056242		0.17297788548924567	0.922384701912261
0.12612068097108894	0.8516129032258064		0.12784004847016056	0.8832958380202475		0.14217913763506007	0.8703599550056242		0.17297788548924567	0.922665916760405
0.12612068097108894	0.8518934081346423		0.12784004847016056	0.8838582677165354		0.14248207613854388	0.8703599550056242		0.17328082399272948	0.922665916760405
0.1263221517074645	0.8518934081346423		0.1280420074724831	0.8838582677165354		0.14248207613854388	0.8706411698537683		0.17328082399272948	0.9229471316085489
0.1263221517074645	0.8521739130434782		0.1280420074724831	0.8841394825646794		0.14258305563970514	0.8706411698537683		0.17479551651014844	0.9229471316085489
0.12652362244384002	0.8521739130434782		0.12844592547712813	0.8841394825646794		0.14258305563970514	0.8709223847019123		0.17479551651014844	0.9232283464566929
0.12652362244384002	0.8524544179523141		0.12844592547712813	0.8847019122609674		0.14318893264667273	0.8709223847019123		0.17509845501363222	0.9232283464566929
0.12672509318021558	0.8524544179523141		0.12935474098757951	0.8847019122609674		0.14318893264667273	0.8712035995500562		0.17509845501363222	0.9235095613048369
0.12672509318021558	0.85273492286115		0.12935474098757951	0.8849831271091113		0.14339089164899527	0.8712035995500562		0.17550237301827729	0.9235095613048369
0.12702729928477888	0.85273492286115		0.12975865899222458	0.8849831271091113		0.14339089164899527	0.8717660292463442		0.17550237301827729	0.9240719910011248
0.12702729928477888	0.853015427769986		0.12975865899222458	0.8855455568053994		0.14369383015247905	0.8717660292463442		0.17651216802988992	0.9240719910011248
0.12773244686209329	0.853015427769986		0.1302635564980309	0.8855455568053994		0.14369383015247905	0.8723284589426322		0.17651216802988992	0.9243532058492688
0.12773244686209329	0.8532959326788219		0.13046551550035343	0.8855455568053994		0.14510754316873675	0.8723284589426322		0.17933959406240532	0.9243532058492688
0.1280346529666566	0.8532959326788219		0.1308694335049985	0.8855455568053994		0.14510754316873675	0.8726096737907761		0.17933959406240532	0.9246344206974129
0.1280346529666566	0.8538569424964937		0.1308694335049985	0.8858267716535433		0.145208522669898	0.8726096737907761		0.1797435120670504	0.9246344206974129
0.12894127128034652	0.8538569424964937		0.13117237200848228	0.8858267716535433		0.145208522669898	0.8728908886389202		0.1797435120670504	0.9249156355455568
0.12914274201672207	0.8538569424964937		0.13117237200848228	0.8861079865016873		0.14682419468847824	0.8728908886389202		0.17994547106937292	0.9249156355455568
0.12954568348947315	0.8538569424964937		0.1313743310108048	0.8861079865016873		0.14682419468847824	0.8731721034870641		0.17994547106937292	0.9254780652418447
0.12954568348947315	0.8541374474053296		0.1313743310108048	0.8866704161979753		0.14702615369080077	0.8731721034870641		0.18065232757750177	0.9254780652418447
0.12984788959403645	0.8541374474053296		0.1316772695142886	0.8866704161979753		0.1475310511966071	0.8731721034870641		0.18065232757750177	0.9257592800899888
0.12984788959403645	0.8544179523141655		0.1316772695142886	0.8869516310461192		0.1475310511966071	0.873734533183352		0.18287387660304957	0.9257592800899888
0.13045230180316308	0.8544179523141655		0.13208118751893366	0.8869516310461192		0.14823790770473594	0.873734533183352		0.18287387660304957	0.9260404949381328
0.13045230180316308	0.8546984572230014		0.1322831465212562	0.8869516310461192		0.14823790770473594	0.8740157480314961		0.18388367161466224	0.9260404949381328
0.13055303717135086	0.8546984572230014		0.1324851055235787	0.8869516310461192		0.148641825709381	0.8740157480314961		0.18469150762395234	0.9260404949381328
0.13055303717135086	0.8552594670406732		0.1324851055235787	0.8872328458942632		0.148641825709381	0.8742969628796401		0.18560032313440372	0.9260404949381328
0.13065377253953864	0.8552594670406732		0.1327880440270625	0.8872328458942632		0.1489447642128648	0.8742969628796401		0.18560032313440372	0.9263217097862767
0.13065377253953864	0.8555399719495091		0.1327880440270625	0.8875140607424072		0.1489447642128648	0.874578177727784		0.18701403615066142	0.9263217097862767
0.1307545079077264	0.8555399719495091		0.13410077754215893	0.8875140607424072		0.14924770271634857	0.874578177727784		0.18701403615066142	0.9266029246344207
0.1307545079077264	0.8558204768583451		0.13410077754215893	0.8880764904386952		0.14924770271634857	0.874859392575928		0.18711501565182267	0.9266029246344207
0.13085524327591416	0.8558204768583451		0.1342017570433202	0.8880764904386952		0.1494496617186711	0.874859392575928		0.18711501565182267	0.9268841394825647
0.13085524327591416	0.856100981767181		0.1342017570433202	0.8883577052868391		0.14965162072099364	0.874859392575928		0.18772089265879027	0.9268841394825647
0.13135892011685302	0.856100981767181		0.13500959305261032	0.8883577052868391		0.1497526002221549	0.874859392575928		0.18772089265879027	0.9271653543307087
0.13135892011685302	0.8563814866760169		0.13500959305261032	0.8889201349831272		0.1497526002221549	0.875140607424072		0.1879228516611128	0.9271653543307087
0.13176186158960412	0.8563814866760169		0.13601938806422295	0.8889201349831272		0.14985357972331617	0.875140607424072		0.1879228516611128	0.9274465691788526
0.13176186158960412	0.8566619915848528		0.13601938806422295	0.8894825646794151		0.15015651822679996	0.875140607424072		0.1890336261738867	0.9274465691788526
0.13196333232597965	0.8566619915848528		0.13612036756538423	0.8894825646794151		0.1503584772291225	0.875140607424072		0.1890336261738867	0.9277277840269966
0.1321648030623552	0.8566619915848528		0.13612036756538423	0.890326209223847		0.1503584772291225	0.8768278965129359		0.18923558517620923	0.9277277840269966
0.13236627379873073	0.8566619915848528		0.13632232656770676	0.890326209223847		0.15056043623144502	0.8768278965129359		0.19004342118549936	0.9277277840269966
0.13256774453510628	0.8566619915848528		0.13632232656770676	0.890607424071991		0.15056043623144502	0.8771091113610798		0.191053216197112	0.9277277840269966
0.13286995063966958	0.8566619915848528		0.1367262445723518	0.890607424071991		0.15106533373725134	0.8771091113610798		0.191053216197112	0.9280089988751407
0.13286995063966958	0.8572230014025245		0.13682722407351308	0.890888638920135		0.15106533373725134	0.8776715410573678		0.19115419569827324	0.9280089988751407
0.13297068600785736	0.8572230014025245		0.13723114207815815	0.890888638920135		0.1511663132384126	0.8776715410573678		0.19115419569827324	0.9282902137232846
0.13297068600785736	0.8575035063113604		0.13723114207815815	0.891169853768279		0.1511663132384126	0.8779527559055118		0.1915581137029183	0.9282902137232846
0.13307142137604513	0.8575035063113604		0.13834191659093203	0.891169853768279		0.15136827224073512	0.8779527559055118		0.1915581137029183	0.9285714285714286
0.13307142137604513	0.8577840112201963		0.13854387559325457	0.891169853768279		0.15136827224073512	0.8782339707536558		0.19226497021104716	0.9285714285714286
0.13327289211242066	0.8577840112201963		0.1387458345955771	0.891169853768279		0.1517721902453802	0.8782339707536558		0.19226497021104716	0.9288526434195725
0.13327289211242066	0.8580645161290322		0.1387458345955771	0.891451068616423		0.1517721902453802	0.8785151856017998		0.19337574472382107	0.9288526434195725
0.13337362748060844	0.8580645161290322		0.13904877309906089	0.891451068616423		0.15207512874886397	0.8785151856017998		0.19337574472382107	0.9291338582677166
0.133575098216984	0.8580645161290322		0.13904877309906089	0.8917322834645669		0.15207512874886397	0.8790776152980877		0.19549631424820763	0.9291338582677166
0.1338773043215473	0.8580645161290322		0.13925073210138342	0.8917322834645669		0.15389275976976674	0.8790776152980877		0.1957992527516914	0.9291338582677166
0.1338773043215473	0.8583450210378681		0.13925073210138342	0.8922947131608548		0.15389275976976674	0.8796400449943758		0.1967080682621428	0.9291338582677166
0.13478392263523722	0.8583450210378681		0.13925073210138342	0.8925759280089989		0.15409471877208927	0.8796400449943758		0.1967080682621428	0.9294150731158605
0.13478392263523722	0.858625525946704		0.13935171160254467	0.8925759280089989		0.15409471877208927	0.8799212598425197		0.1972129657679491	0.9294150731158605
0.1351868641079883	0.858625525946704		0.13935171160254467	0.8928571428571429		0.15702312430576593	0.8799212598425197		0.1972129657679491	0.9296962879640045
0.1351868641079883	0.8591865357643759		0.13965465010602848	0.8928571428571429		0.15702312430576593	0.8804836895388076		0.1981217812784005	0.9296962879640045
0.13579127631711493	0.8591865357643759		0.13965465010602848	0.8931383577052868		0.157427042310411	0.8804836895388076		0.1981217812784005	0.9299775028121485
0.13579127631711493	0.8597475455820477		0.13985660910835102	0.8931383577052868		0.157427042310411	0.8807649043869517		0.20024235080278704	0.9299775028121485
0.1358920116853027	0.8597475455820477		0.13985660910835102	0.8934195725534309		0.15752802181157224	0.8807649043869517		0.20024235080278704	0.9302587176602924
0.1358920116853027	0.8600280504908836		0.13995758860951227	0.8934195725534309		0.15752802181157224	0.8810461192350956		0.20074724830859336	0.9302587176602924
0.13659715926261712	0.8600280504908836		0.13995758860951227	0.8939820022497188		0.15762900131273352	0.8810461192350956		0.20074724830859336	0.9305399325084365
0.13689936536718042	0.8600280504908836		0.14046248611531859	0.8939820022497188		0.15762900131273352	0.8813273340832396		0.2009492073109159	0.9305399325084365
0.13750377757630705	0.8600280504908836		0.14046248611531859	0.8945444319460067		0.15863879632434616	0.8813273340832396		0.2009492073109159	0.9308211473565804
0.13750377757630705	0.8603085553997195		0.14076542461880237	0.8945444319460067		0.15863879632434616	0.8816085489313836		0.20367565384227002	0.9308211473565804
0.13770524831268258	0.8603085553997195		0.14076542461880237	0.8948256467941508		0.15914369383015248	0.8816085489313836		0.20367565384227002	0.9311023622047244
0.13770524831268258	0.8608695652173913		0.14106836312228618	0.8948256467941508		0.15914369383015248	0.8818897637795275		0.2039785923457538	0.9311023622047244
0.13820892515362143	0.8608695652173913		0.14127032212460872	0.8948256467941508		0.15924467333131373	0.8818897637795275		0.2039785923457538	0.9313835770528683
0.13820892515362143	0.8611500701262272		0.14177521963041503	0.8948256467941508		0.15924467333131373	0.8821709786276716		0.20640210037362416	0.9313835770528683
0.13911554346731136	0.8611500701262272		0.14177521963041503	0.8951068616422947		0.159345652832475	0.8821709786276716		0.20640210037362416	0.9316647919010124
0.13911554346731136	0.8614305750350632		0.14197717863273757	0.8951068616422947		0.159345652832475	0.8824521934758155		0.2068060183782692	0.9316647919010124
0.13961922030825022	0.8614305750350632		0.14197717863273757	0.8953880764904387		0.15954761183479754	0.8824521934758155		0.20700797738059173	0.9316647919010124
0.13961922030825022	0.8617110799438991		0.14268403514086642	0.8953880764904387		0.1596485913359588	0.8824521934758155		0.20720993638291427	0.9316647919010124
0.139719955676438	0.8617110799438991		0.14288599414318892	0.8953880764904387		0.1596485913359588	0.8827334083239595		0.20720993638291427	0.9319460067491564
0.13992142641281355	0.8617110799438991		0.14308795314551145	0.8953880764904387		0.15995152983944258	0.8827334083239595		0.20751287488639805	0.9319460067491564
0.13992142641281355	0.8622720897615709		0.143289912147834	0.8953880764904387		0.15995152983944258	0.8832958380202475		0.20751287488639805	0.9325084364454443
0.1400221617810013	0.8622720897615709		0.14359285065131777	0.8953880764904387		0.16065838634757143	0.8832958380202475		0.20801777239220437	0.9325084364454443
0.1400221617810013	0.8625525946704067		0.14359285065131777	0.8959505061867267		0.16065838634757143	0.8835770528683915		0.2082197313945269	0.9325084364454443
0.1404251032537524	0.8625525946704067		0.14369383015247905	0.8959505061867267		0.16096132485105524	0.8835770528683915		0.2082197313945269	0.9327896512935883
0.14062657399012793	0.8625525946704067		0.14369383015247905	0.8962317210348706		0.16096132485105524	0.8838582677165354		0.20943148540846207	0.9327896512935883
0.141029515462879	0.8625525946704067		0.1437948096536403	0.8962317210348706		0.16187014036150663	0.8838582677165354		0.20943148540846207	0.9330708661417323
0.141029515462879	0.8628330995792426		0.1437948096536403	0.8965129358830146		0.16187014036150663	0.8841394825646794		0.21094617792588105	0.9330708661417323
0.1414324569356301	0.8628330995792426		0.14450166616176915	0.8965129358830146		0.16207209936382913	0.8841394825646794		0.21114813692820358	0.9330708661417323
0.1414324569356301	0.8631136044880785		0.14450166616176915	0.8967941507311586		0.16207209936382913	0.8844206974128234		0.2116530344340099	0.9330708661417323
0.14163392767200564	0.8631136044880785		0.14460264566293043	0.8967941507311586		0.16267797637079673	0.8844206974128234		0.2116530344340099	0.9333520809898763
0.14163392767200564	0.8636746143057503		0.14460264566293043	0.8970753655793026		0.16287993537311926	0.8844206974128234		0.21185499343633243	0.9333520809898763
0.1418353984083812	0.8636746143057503		0.14530950217105928	0.8970753655793026		0.1630818943754418	0.8844206974128234		0.21235989094213875	0.9333520809898763
0.1418353984083812	0.8642356241234221		0.1455114611733818	0.8970753655793026		0.1630818943754418	0.8847019122609674		0.21235989094213875	0.9336332958380202
0.1421376045129445	0.8642356241234221		0.14561244067454307	0.8970753655793026		0.16409168938705443	0.8847019122609674		0.21276380894678382	0.9336332958380202
0.1421376045129445	0.8653576437587658		0.14561244067454307	0.8976377952755905		0.16409168938705443	0.8849831271091113		0.21316772695142885	0.9336332958380202
0.14264128135388335	0.8653576437587658		0.14591537917802685	0.8976377952755905		0.16439462789053821	0.8849831271091113		0.21357164495607392	0.9336332958380202
0.1428427520902589	0.8653576437587658		0.14591537917802685	0.8979190101237345		0.16439462789053821	0.8852643419572553		0.21377360395839645	0.9336332958380202
0.1428427520902589	0.8656381486676017		0.14642027668383317	0.8979190101237345		0.16570736140563466	0.8852643419572553		0.21468241946884783	0.9336332958380202
0.14294348745844665	0.8656381486676017		0.14642027668383317	0.8982002249718786		0.16570736140563466	0.8855455568053994		0.21468241946884783	0.9339145106861643
0.14294348745844665	0.8659186535764376		0.14682419468847824	0.8982002249718786		0.16580834090679591	0.8855455568053994		0.21660102999091185	0.9339145106861643
0.14374937040394883	0.8659186535764376		0.14682419468847824	0.8990438695163104		0.16601029990911845	0.8855455568053994		0.21660102999091185	0.9341957255343082
0.14374937040394883	0.8664796633941094		0.14743007169544584	0.8990438695163104		0.16681813591840855	0.8855455568053994		0.21690396849439564	0.9341957255343082
0.1441523118766999	0.8664796633941094		0.14743007169544584	0.8993250843644545		0.16681813591840855	0.8858267716535433		0.21690396849439564	0.9344769403824522
0.14435378261307544	0.8664796633941094		0.1475310511966071	0.8993250843644545		0.16722205392305362	0.8858267716535433		0.21771180450368574	0.9344769403824522
0.14435378261307544	0.8667601683029453		0.1475310511966071	0.8996062992125984		0.16722205392305362	0.8861079865016873		0.21791376350600827	0.9344769403824522
0.14445451798126321	0.8667601683029453		0.14783398970009087	0.8996062992125984		0.16823184893466625	0.8861079865016873		0.21801474300716955	0.9344769403824522
0.14445451798126321	0.8670406732117812		0.14793496920125215	0.8996062992125984		0.16823184893466625	0.8863892013498312		0.21801474300716955	0.9347581552305961
0.144555253349451	0.8670406732117812		0.14793496920125215	0.8998875140607424		0.16843380793698878	0.8863892013498312		0.21851964051297587	0.9347581552305961
0.144555253349451	0.8673211781206172		0.14843986670705847	0.8998875140607424		0.16843380793698878	0.8866704161979753		0.21851964051297587	0.9350393700787402
0.14505893019038985	0.8673211781206172		0.14843986670705847	0.9001687289088864		0.1689387054427951	0.8866704161979753		0.21882257901645966	0.9350393700787402
0.14505893019038985	0.867882187938289		0.1495506412198324	0.9001687289088864		0.1689387054427951	0.8869516310461192		0.2190245380187822	0.9350393700787402
0.1452604009267654	0.867882187938289		0.1495506412198324	0.9004499437570304		0.1692416439462789	0.8869516310461192		0.2190245380187822	0.9353205849268842
0.14546187166314092	0.867882187938289		0.15015651822679996	0.9004499437570304		0.16944360294860145	0.8869516310461192		0.2201353125315561	0.9353205849268842
0.14546187166314092	0.8681626928471248		0.15015651822679996	0.9007311586051744		0.1703524184590528	0.8869516310461192		0.2201353125315561	0.9356017997750281
0.145864813135892	0.8681626928471248		0.15025749772796124	0.9007311586051744		0.1703524184590528	0.8875140607424072		0.2203372715338786	0.9356017997750281
0.145864813135892	0.8684431977559607		0.15025749772796124	0.9010123734533183		0.17065535696253661	0.8875140607424072		0.2203372715338786	0.9358830146231721
0.14646922534501863	0.8684431977559607		0.1509643542360901	0.9010123734533183		0.17065535696253661	0.8877952755905512		0.22144804604665252	0.9358830146231721
0.1468721668177697	0.8684431977559607		0.1509643542360901	0.9012935883014623		0.1709582954660204	0.8877952755905512		0.22144804604665252	0.9361642294713161
0.1476780497632719	0.8684431977559607		0.1514692517418964	0.9012935883014623		0.1709582954660204	0.8883577052868391		0.22225588205594266	0.9361642294713161
0.1476780497632719	0.8687237026647966		0.15167121074421894	0.9012935883014623		0.1717661314753105	0.8883577052868391		0.22225588205594266	0.9364454443194601
0.1479802558678352	0.8687237026647966		0.1525800262546703	0.9012935883014623		0.1717661314753105	0.8886389201349831		0.22286175906291023	0.9364454443194601
0.1479802558678352	0.8692847124824684		0.1525800262546703	0.9015748031496063		0.17196809047763303	0.8886389201349831		0.22286175906291023	0.9372890888638921
0.14848393270877405	0.8692847124824684		0.1530849237604766	0.9015748031496063		0.17217004947995557	0.8886389201349831		0.2243764515803292	0.9372890888638921
0.14848393270877405	0.870406732117812		0.1530849237604766	0.9018560179977503		0.1723720084822781	0.8886389201349831		0.2245784105826517	0.9372890888638921
0.14888687418152513	0.870406732117812		0.15328688276279914	0.9018560179977503		0.1723720084822781	0.8889201349831272		0.224679390083813	0.9372890888638921
0.14888687418152513	0.870687237026648		0.15328688276279914	0.9021372328458943		0.17277592648692316	0.8889201349831272		0.224679390083813	0.93785151856018
0.14939055102246399	0.870687237026648		0.1536908007674442	0.9021372328458943		0.17277592648692316	0.8894825646794151		0.22528526709078056	0.93785151856018
0.14939055102246399	0.8709677419354839		0.1536908007674442	0.9024184476940382		0.17388670099969705	0.8894825646794151		0.22528526709078056	0.9381327334083239
0.14959202175883954	0.8709677419354839		0.15379178026860546	0.9024184476940382		0.17388670099969705	0.889763779527559		0.22791073412097343	0.9381327334083239
0.14959202175883954	0.8712482468443198		0.15379178026860546	0.9029808773903262		0.17418963950318087	0.889763779527559		0.22791073412097343	0.938413948256468
0.14979349249521506	0.8712482468443198		0.15389275976976674	0.9029808773903262		0.17418963950318087	0.890326209223847		0.23073816015348883	0.938413948256468
0.14989422786340284	0.8712482468443198		0.15389275976976674	0.9035433070866141		0.17429061900434212	0.890326209223847		0.23073816015348883	0.9386951631046119
0.14989422786340284	0.8715287517531557		0.15409471877208927	0.9035433070866141		0.17429061900434212	0.890607424071991		0.23245481167323034	0.9386951631046119
0.15019643396796614	0.8715287517531557		0.15409471877208927	0.9038245219347582		0.17439159850550337	0.890607424071991		0.23245481167323034	0.9389763779527559
0.15019643396796614	0.8718092566619916		0.1542966777744118	0.9038245219347582		0.17439159850550337	0.891169853768279		0.23548419670806825	0.9389763779527559
0.1503979047043417	0.8718092566619916		0.1542966777744118	0.9043869516310461		0.17499747551247097	0.891169853768279		0.23548419670806825	0.9392575928008999
0.15059937544071725	0.8718092566619916		0.1545996162778956	0.9043869516310461		0.17499747551247097	0.891451068616423		0.23770574573361608	0.9392575928008999
0.15120378764984385	0.8718092566619916		0.1545996162778956	0.9046681664791901		0.17530041401595475	0.891451068616423		0.23770574573361608	0.9395388076490439
0.15120378764984385	0.8723702664796634		0.15480157528021812	0.9046681664791901		0.17550237301827729	0.891451068616423		0.2379077047359386	0.9395388076490439
0.15150599375440718	0.8723702664796634		0.15480157528021812	0.904949381327334		0.17671412703221245	0.891451068616423		0.2379077047359386	0.9403824521934758
0.15150599375440718	0.8726507713884993		0.1554074522871857	0.904949381327334		0.17671412703221245	0.8917322834645669		0.23841260224174493	0.9403824521934758
0.1517074644907827	0.8726507713884993		0.1554074522871857	0.9052305961754781		0.17721902453801877	0.8917322834645669		0.23841260224174493	0.9406636670416197
0.15261408280447264	0.8726507713884993		0.1557103907906695	0.9052305961754781		0.17721902453801877	0.8920134983127109		0.23952337675451885	0.9406636670416197
0.15261408280447264	0.8729312762973352		0.1557103907906695	0.905511811023622		0.17772392204382512	0.8920134983127109		0.24033121276380895	0.9406636670416197
0.15271481817266042	0.8729312762973352		0.15581137029183076	0.905511811023622		0.17772392204382512	0.8922947131608548		0.24073513076845401	0.9406636670416197
0.15271481817266042	0.8732117812061712		0.15581137029183076	0.905793025871766		0.1780268605473089	0.8922947131608548		0.24073513076845401	0.9409448818897638
0.1528155535408482	0.8732117812061712		0.15621528829647582	0.905793025871766		0.1780268605473089	0.8925759280089989		0.2410380692719378	0.9409448818897638
0.1528155535408482	0.8734922861150071		0.15621528829647582	0.90607424071991		0.17822881954963143	0.8925759280089989		0.2410380692719378	0.9412260967379078
0.15301702427722375	0.8734922861150071		0.15722508330808846	0.90607424071991		0.17822881954963143	0.8928571428571429		0.24174492578006665	0.9412260967379078
0.15301702427722375	0.8737727910238429		0.15722508330808846	0.906355455568054		0.17903665555892154	0.8928571428571429		0.24194688478238918	0.9412260967379078
0.1531177596454115	0.8737727910238429		0.1573260628092497	0.906355455568054		0.17903665555892154	0.8931383577052868		0.2424517822881955	0.9412260967379078
0.1531177596454115	0.8740532959326788		0.15752802181157224	0.906355455568054		0.17954155306472785	0.8931383577052868		0.2424517822881955	0.9415073115860517
0.15362143648635035	0.8740532959326788		0.15762900131273352	0.906355455568054		0.17954155306472785	0.8934195725534309		0.24265374129051803	0.9415073115860517
0.15362143648635035	0.8746143057503506		0.15762900131273352	0.906636670416198		0.1797435120670504	0.8934195725534309		0.24265374129051803	0.9417885264341957
0.15462879016822806	0.8746143057503506		0.15783096031505606	0.906636670416198		0.17994547106937292	0.8934195725534309		0.24275472079167928	0.9417885264341957
0.15462879016822806	0.8748948106591865		0.15783096031505606	0.9069178852643419		0.18186408159143694	0.8934195725534309		0.24275472079167928	0.9420697412823397
0.1549309962727914	0.8748948106591865		0.15843683732202363	0.9069178852643419		0.18186408159143694	0.8937007874015748		0.24376451580329192	0.9420697412823397
0.15573687921829354	0.8748948106591865		0.15843683732202363	0.907199100112486		0.1819650610925982	0.8937007874015748		0.24376451580329192	0.9423509561304837
0.15613982069104462	0.8748948106591865		0.15863879632434616	0.907199100112486		0.18216702009492072	0.8937007874015748		0.24416843380793699	0.9423509561304837
0.15613982069104462	0.8751753155680224		0.15863879632434616	0.90748031496063		0.18246995859840454	0.8937007874015748		0.24416843380793699	0.9426321709786277
0.15704643900473456	0.8751753155680224		0.1587397758255074	0.90748031496063		0.18246995859840454	0.8939820022497188		0.24426941330909827	0.9426321709786277
0.15704643900473456	0.8754558204768583		0.1587397758255074	0.9077615298087739		0.18297485610421085	0.8939820022497188		0.24426941330909827	0.9429133858267716
0.15714717437292233	0.8754558204768583		0.1588407553266687	0.9077615298087739		0.18297485610421085	0.8945444319460067		0.24517822881954962	0.9429133858267716
0.15714717437292233	0.8757363253856942		0.1588407553266687	0.9080427446569179		0.18317681510653339	0.8945444319460067		0.24517822881954962	0.9431946006749157
0.1572479097411101	0.8757363253856942		0.16116328385337778	0.9080427446569179		0.18317681510653339	0.8948256467941508		0.24649096233464607	0.9431946006749157
0.1572479097411101	0.876577840112202		0.16116328385337778	0.9083239595050618		0.18408563061698474	0.8948256467941508		0.2466929213369686	0.9431946006749157
0.15734864510929789	0.876577840112202		0.16146622235686156	0.9083239595050618		0.18428758961930727	0.8948256467941508		0.24719781884277492	0.9431946006749157
0.15734864510929789	0.8768583450210379		0.16146622235686156	0.9086051743532059		0.1845905281227911	0.8948256467941508		0.24739977784509745	0.9431946006749157
0.15815452805480004	0.8768583450210379		0.1616681813591841	0.9086051743532059		0.1845905281227911	0.8951068616422947		0.2498232858729678	0.9431946006749157
0.15815452805480004	0.8774193548387097		0.1616681813591841	0.9088863892013498		0.1847924871251136	0.8951068616422947		0.2500252448752903	0.9431946006749157
0.15825526342298782	0.8774193548387097		0.16197111986266788	0.9088863892013498		0.1847924871251136	0.8953880764904387		0.25133797839038674	0.9431946006749157
0.15825526342298782	0.8776998597475456		0.1621730788649904	0.9088863892013498		0.18489346662627487	0.8953880764904387		0.25133797839038674	0.9434758155230596
0.15916188173667775	0.8776998597475456		0.16237503786731294	0.9088863892013498		0.18489346662627487	0.8956692913385826		0.2530546299101282	0.9434758155230596
0.15916188173667775	0.8779803646563815		0.16237503786731294	0.9091676040494938		0.18600424113904876	0.8956692913385826		0.2532565889124508	0.9434758155230596
0.15946408784124105	0.8779803646563815		0.1624760173684742	0.9091676040494938		0.18600424113904876	0.8959505061867267		0.25355952741593457	0.9434758155230596
0.15946408784124105	0.8782608695652174		0.1624760173684742	0.9094488188976378		0.18721599515298395	0.8959505061867267		0.25355952741593457	0.9437570303712036
0.1596655585776166	0.8782608695652174		0.16368777138240936	0.9094488188976378		0.18721599515298395	0.8962317210348706		0.254872260931031	0.9437570303712036
0.1596655585776166	0.8788218793828892		0.16368777138240936	0.9100112485939258		0.1882257901645966	0.8962317210348706		0.254872260931031	0.9440382452193475
0.160370706154931	0.8788218793828892		0.16378875088357064	0.9100112485939258		0.1882257901645966	0.8965129358830146		0.25497324043219227	0.9440382452193475
0.160370706154931	0.8791023842917252		0.16378875088357064	0.9102924634420697		0.18923558517620923	0.8965129358830146		0.2551751994345148	0.9440382452193475
0.16047144152311876	0.8791023842917252		0.16419266888821568	0.9102924634420697		0.18923558517620923	0.8967941507311586		0.2565889124507725	0.9440382452193475
0.16047144152311876	0.879382889200561		0.16419266888821568	0.9105736782902137		0.19034635968898314	0.8967941507311586		0.2565889124507725	0.9443194600674916
0.16067291225949432	0.879382889200561		0.16489952539634453	0.9105736782902137		0.19034635968898314	0.8970753655793026		0.25689185095425626	0.9443194600674916
0.16067291225949432	0.8796633941093969		0.16489952539634453	0.9108548931383577		0.191053216197112	0.8970753655793026		0.25689185095425626	0.9446006749156356
0.16127732446862092	0.8796633941093969		0.1653034434009896	0.9108548931383577		0.191053216197112	0.8976377952755905		0.25699283045541754	0.9446006749156356
0.16127732446862092	0.8802244039270687		0.1653034434009896	0.9111361079865017		0.19115419569827324	0.8976377952755905		0.25699283045541754	0.9448818897637795
0.1613780598368087	0.8802244039270687		0.16560638190447338	0.9111361079865017		0.19115419569827324	0.8982002249718786		0.2586085024739978	0.9448818897637795
0.1613780598368087	0.8805049088359046		0.16560638190447338	0.9114173228346457		0.19176007270524084	0.8982002249718786		0.2586085024739978	0.9451631046119235
0.16157953057318425	0.8805049088359046		0.16580834090679591	0.9114173228346457		0.19176007270524084	0.8984814398200225		0.25931535898212665	0.9451631046119235
0.16157953057318425	0.8807854137447405		0.16580834090679591	0.9116985376827896		0.19196203170756337	0.8984814398200225		0.25951731798444916	0.9451631046119235
0.16168026594137203	0.8807854137447405		0.16601029990911845	0.9116985376827896		0.1921639907098859	0.8984814398200225		0.2605271129960618	0.9451631046119235
0.16168026594137203	0.8810659186535764		0.16601029990911845	0.9119797525309337		0.19226497021104716	0.8984814398200225		0.2605271129960618	0.9454443194600675
0.16228467815049863	0.8810659186535764		0.1667171564172473	0.9119797525309337		0.1924669292133697	0.8984814398200225		0.2616378875088357	0.9454443194600675
0.16228467815049863	0.8813464235624123		0.1667171564172473	0.9122609673790776		0.1932747652226598	0.8984814398200225		0.2616378875088357	0.9457255343082115
0.16248614888687418	0.8813464235624123		0.1673230334242149	0.9122609673790776		0.1932747652226598	0.8987626546681665		0.26295062102393213	0.9457255343082115
0.16248614888687418	0.8816269284712482		0.1673230334242149	0.9125421822272216		0.19367868322730486	0.8987626546681665		0.26295062102393213	0.9460067491563554
0.16288909035962526	0.8816269284712482		0.16833282843582753	0.9125421822272216		0.1938806422296274	0.8987626546681665		0.2634555185297385	0.9460067491563554
0.16288909035962526	0.8819074333800841		0.16833282843582753	0.9128233970753655		0.19408260123194992	0.8987626546681665		0.2634555185297385	0.9462879640044994
0.1631912964641886	0.8819074333800841		0.16863576693931132	0.9128233970753655		0.19408260123194992	0.8990438695163104		0.2635564980308997	0.9462879640044994
0.16399717940969075	0.8819074333800841		0.16863576693931132	0.9133858267716536		0.19418358073311118	0.8990438695163104		0.2635564980308997	0.9465691788526435
0.16419865014606627	0.8819074333800841		0.16883772594163385	0.9133858267716536		0.1943855397354337	0.8990438695163104		0.26436433404018983	0.9465691788526435
0.16419865014606627	0.8821879382889201		0.16883772594163385	0.9136670416197975		0.1943855397354337	0.8993250843644545		0.26436433404018983	0.9468503937007874
0.16520600382794398	0.8821879382889201		0.16944360294860145	0.9136670416197975		0.1951933757447238	0.8993250843644545		0.2644653135413511	0.9468503937007874
0.16520600382794398	0.882468443197756		0.16944360294860145	0.9139482564679415		0.1951933757447238	0.8996062992125984		0.2644653135413511	0.9471316085489314
0.16540747456431953	0.882468443197756		0.17196809047763303	0.9139482564679415		0.1952943552458851	0.8996062992125984		0.2646672725436736	0.9471316085489314
0.16540747456431953	0.8827489481065919		0.17196809047763303	0.9142294713160855		0.1952943552458851	0.9001687289088864		0.2646672725436736	0.9474128233970753
0.1655082099325073	0.8827489481065919		0.17287690598808442	0.9142294713160855		0.19539533474704635	0.9001687289088864		0.265576088054125	0.9474128233970753
0.1655082099325073	0.8830294530154278		0.17287690598808442	0.9145106861642295		0.19539533474704635	0.9004499437570304		0.265576088054125	0.9476940382452194
0.16611262214163391	0.8830294530154278		0.17348278299505202	0.9145106861642295		0.1961021912551752	0.9004499437570304		0.2664849035645764	0.9476940382452194
0.16611262214163391	0.8833099579242637		0.17348278299505202	0.9147919010123734		0.1961021912551752	0.9007311586051744		0.2664849035645764	0.9479752530933633
0.16631409287800947	0.8833099579242637		0.1737857214985358	0.9147919010123734		0.1967080682621428	0.9007311586051744		0.26810057558315664	0.9479752530933633
0.16651556361438502	0.8833099579242637		0.1737857214985358	0.9150731158605174		0.19691002726446533	0.9007311586051744		0.26830253458547915	0.9479752530933633
0.16812732950538933	0.8833099579242637		0.17388670099969705	0.9150731158605174		0.1972129657679491	0.9007311586051744		0.2691103705947693	0.9479752530933633
0.16812732950538933	0.8838709677419355		0.17388670099969705	0.9156355455568054		0.1972129657679491	0.9010123734533183		0.2691103705947693	0.9482564679415073
0.16903394781907927	0.8838709677419355		0.17439159850550337	0.9156355455568054		0.19741492477027164	0.9010123734533183		0.2692113500959305	0.9482564679415073
0.16903394781907927	0.8841514726507714		0.1745935575078259	0.9156355455568054		0.19741492477027164	0.9012935883014623		0.2692113500959305	0.9485376827896513
0.16913468318726704	0.8841514726507714		0.17540139351711603	0.9156355455568054		0.19761688377259418	0.9012935883014623		0.2698172271028981	0.9485376827896513
0.16913468318726704	0.8844319775596073		0.17540139351711603	0.9159167604049494		0.19761688377259418	0.9015748031496063		0.2698172271028981	0.9493813273340832
0.17104865518283469	0.8844319775596073		0.17580531152176107	0.9159167604049494		0.19771786327375543	0.9015748031496063		0.27143289912147833	0.9493813273340832
0.17104865518283469	0.8847124824684433		0.1760072705240836	0.9159167604049494		0.19771786327375543	0.9018560179977503		0.27143289912147833	0.9496625421822272
0.17165306739196132	0.8847124824684433		0.17620922952640614	0.9159167604049494		0.1981217812784005	0.9018560179977503		0.27234171463192974	0.9496625421822272
0.17165306739196132	0.884992987377279		0.17620922952640614	0.9164791901012374		0.1981217812784005	0.9021372328458943		0.27254367363425225	0.9496625421822272
0.1717538027601491	0.884992987377279		0.17671412703221245	0.9164791901012374		0.19872765828536806	0.9021372328458943		0.2760779561748965	0.9496625421822272
0.1717538027601491	0.885273492286115		0.17671412703221245	0.9167604049493814		0.19872765828536806	0.9024184476940382		0.2763808946783803	0.9496625421822272
0.17215674423290017	0.885273492286115		0.17681510653337373	0.9167604049493814		0.1989296172876906	0.9024184476940382		0.2773906896899929	0.9496625421822272
0.17215674423290017	0.8855539971949509		0.17681510653337373	0.9170416197975253		0.1989296172876906	0.9026996625421823		0.2773906896899929	0.9499437570303711
0.17326483328296566	0.8855539971949509		0.1774209835403413	0.9170416197975253		0.19903059678885188	0.9026996625421823		0.28153084923760474	0.9499437570303711
0.17326483328296566	0.8858345021037868		0.1774209835403413	0.9173228346456693		0.19903059678885188	0.9029808773903262		0.28153084923760474	0.9502249718785152
0.1737685101239045	0.8858345021037868		0.17752196304150258	0.9173228346456693		0.1997374532969807	0.9029808773903262		0.2833484802585075	0.9502249718785152
0.17396998086028004	0.8858345021037868		0.17752196304150258	0.9176040494938132		0.1997374532969807	0.9032620922384702		0.2833484802585075	0.9505061867266592
0.17437292233303112	0.8858345021037868		0.17772392204382512	0.9176040494938132		0.19993941229930323	0.9032620922384702		0.2834494597596688	0.9505061867266592
0.17437292233303112	0.8861150070126227		0.17772392204382512	0.9178852643419573		0.19993941229930323	0.9035433070866141		0.2834494597596688	0.9507874015748031
0.1744736577012189	0.8861150070126227		0.17812784004847015	0.9178852643419573		0.20105018681207715	0.9035433070866141		0.28375239826315257	0.9507874015748031
0.1744736577012189	0.8863955119214586		0.1783297990507927	0.9178852643419573		0.20105018681207715	0.9038245219347582		0.28375239826315257	0.9510686164229472
0.1751788052785333	0.8863955119214586		0.17863273755427647	0.9178852643419573		0.20205998182368978	0.9038245219347582		0.2847621932747652	0.9510686164229472
0.1751788052785333	0.8866760168302945		0.178834696556599	0.9178852643419573		0.20205998182368978	0.9041057367829022		0.2847621932747652	0.9516310461192351
0.1751788052785333	0.8872370266479663		0.1791376350600828	0.9178852643419573		0.20216096132485106	0.9041057367829022		0.28496415227708777	0.9516310461192351
0.17527954064672108	0.8872370266479663		0.17933959406240532	0.9178852643419573		0.2023629203271736	0.9041057367829022		0.28496415227708777	0.9519122609673791
0.17527954064672108	0.8875175315568022		0.18004645057053417	0.9178852643419573		0.2025648793294961	0.9041057367829022		0.2851661112794103	0.9519122609673791
0.17568248211947216	0.8875175315568022		0.18004645057053417	0.9181664791901012		0.2025648793294961	0.9043869516310461		0.2851661112794103	0.952193475815523
0.17568248211947216	0.8877980364656382		0.1808542865798243	0.9181664791901012		0.20296879733414117	0.9043869516310461		0.28536807028173283	0.952193475815523
0.17588395285584768	0.8877980364656382		0.1808542865798243	0.9184476940382452		0.20296879733414117	0.9046681664791901		0.28557002928405534	0.952193475815523
0.17588395285584768	0.8880785413744741		0.18125820458446934	0.9184476940382452		0.20327173583762495	0.9046681664791901		0.28779157830960317	0.952193475815523
0.176186158960411	0.8880785413744741		0.18125820458446934	0.9187289088863893		0.20347369483994748	0.9046681664791901		0.28779157830960317	0.9524746906636671
0.176186158960411	0.88835904628331		0.18206604059375947	0.9187289088863893		0.20347369483994748	0.904949381327334		0.28859941431889324	0.9524746906636671
0.17699204190591317	0.88835904628331		0.18206604059375947	0.9190101237345332		0.20438251035039887	0.904949381327334		0.29374936887811776	0.9524746906636671
0.17719351264228872	0.88835904628331		0.18267191760072704	0.9190101237345332		0.20438251035039887	0.9052305961754781		0.29395132788044026	0.9524746906636671
0.17719351264228872	0.8886395511921459		0.18287387660304957	0.9190101237345332		0.20488740785620518	0.9052305961754781		0.2963748359083106	0.9524746906636671
0.17840233706054195	0.8886395511921459		0.18317681510653339	0.9190101237345332		0.20508936685852772	0.9052305961754781		0.2963748359083106	0.952755905511811
0.17840233706054195	0.8892005610098177		0.18317681510653339	0.9192913385826772		0.20549328486317278	0.9052305961754781		0.2974856104210845	0.952755905511811
0.17850307242872973	0.8892005610098177		0.18347975361001717	0.9192913385826772		0.20549328486317278	0.905793025871766		0.2974856104210845	0.953037120359955
0.17850307242872973	0.8894810659186536		0.18347975361001717	0.9195725534308211		0.2059981823689791	0.905793025871766		0.2980914874280521	0.953037120359955
0.1789060139014808	0.8894810659186536		0.18408563061698474	0.9195725534308211		0.2059981823689791	0.90607424071991		0.2980914874280521	0.9533183352080989
0.1789060139014808	0.8897615708274895		0.18408563061698474	0.9198537682789651		0.20700797738059173	0.90607424071991		0.2993032414419873	0.9533183352080989
0.17900674926966859	0.8897615708274895		0.1853983641320812	0.9198537682789651		0.20700797738059173	0.906355455568054		0.2993032414419873	0.953599550056243
0.17900674926966859	0.8900420757363254		0.1853983641320812	0.9201349831271091		0.20771483388872058	0.906355455568054		0.29960617994547106	0.953599550056243
0.1793089553742319	0.8900420757363254		0.18549934363324244	0.9201349831271091		0.20771483388872058	0.906636670416198		0.29960617994547106	0.953880764904387
0.1793089553742319	0.8903225806451613		0.18549934363324244	0.9204161979752531		0.2082197313945269	0.906636670416198		0.3015247904675351	0.953880764904387
0.18011483831973407	0.8903225806451613		0.18600424113904876	0.9204161979752531		0.2082197313945269	0.9069178852643419		0.3017267494698576	0.953880764904387
0.1803163090561096	0.8903225806451613		0.18600424113904876	0.9206974128233971		0.20912854690497829	0.9069178852643419		0.30243360597798646	0.953880764904387
0.1806185151606729	0.8903225806451613		0.18610522064021004	0.9206974128233971		0.20993638291426842	0.9069178852643419		0.30243360597798646	0.954443194600675
0.1806185151606729	0.8906030855539971		0.1865091386448551	0.9206974128233971		0.2110471574270423	0.9069178852643419		0.30445319600121173	0.954443194600675
0.1813236627379873	0.8906030855539971		0.1873169746541452	0.9206974128233971		0.2110471574270423	0.907199100112486		0.30445319600121173	0.9547244094488189
0.1813236627379873	0.891164095371669		0.1873169746541452	0.920978627671541		0.21114813692820358	0.907199100112486		0.3073816015348884	0.9547244094488189
0.18202881031530171	0.891164095371669		0.187619913157629	0.920978627671541		0.21114813692820358	0.90748031496063		0.3073816015348884	0.9552868391451068
0.18223028105167724	0.891164095371669		0.187619913157629	0.9212598425196851		0.21124911642936484	0.90748031496063		0.31010804806624254	0.9552868391451068
0.18233101641986502	0.891164095371669		0.18772089265879027	0.9212598425196851		0.21124911642936484	0.9080427446569179		0.3103100070685651	0.9552868391451068
0.18233101641986502	0.8914446002805049		0.18772089265879027	0.921541057367829		0.21155205493284862	0.9080427446569179		0.31071392507321016	0.9552868391451068
0.18253248715624057	0.8914446002805049		0.18883166717156416	0.921541057367829		0.21155205493284862	0.9083239595050618		0.31091588407553267	0.9552868391451068
0.18253248715624057	0.8917251051893408		0.18883166717156416	0.921822272215973		0.21215793193981622	0.9083239595050618		0.31091588407553267	0.9558492688413949
0.1827339578926161	0.8917251051893408		0.18893264667272544	0.921822272215973		0.21235989094213875	0.9083239595050618		0.31131980208017773	0.9558492688413949
0.1827339578926161	0.8920056100981767		0.18893264667272544	0.9221034870641169		0.21276380894678382	0.9083239595050618		0.31131980208017773	0.9564116985376828
0.1827339578926161	0.8925666199158485		0.1890336261738867	0.9221034870641169		0.21276380894678382	0.9088863892013498		0.311824699585984	0.9564116985376828
0.18434572378362044	0.8925666199158485		0.1890336261738867	0.922384701912261		0.21286478844794507	0.9088863892013498		0.311824699585984	0.9566929133858267
0.18434572378362044	0.8928471248246844		0.18913460567504797	0.922384701912261		0.21286478844794507	0.9091676040494938		0.3119256790871453	0.9566929133858267
0.1851516067291226	0.8928471248246844		0.1893365646773705	0.922384701912261		0.21347066545491264	0.9091676040494938		0.3119256790871453	0.9569741282339708
0.1851516067291226	0.8931276297335203		0.18974048268201554	0.922384701912261		0.21347066545491264	0.9097300337457818		0.31384428960920935	0.9569741282339708
0.18525234209731037	0.8931276297335203		0.18974048268201554	0.922665916760405		0.21377360395839645	0.9097300337457818		0.31384428960920935	0.9578177727784027
0.18525234209731037	0.8934081346423562		0.1918610522064021	0.922665916760405		0.21377360395839645	0.9100112485939258		0.3162677976370797	0.9578177727784027
0.18535307746549815	0.8934081346423562		0.1918610522064021	0.9229471316085489		0.21397556296071898	0.9100112485939258		0.3162677976370797	0.9580989876265467
0.18535307746549815	0.8936886395511922		0.1921639907098859	0.9229471316085489		0.21397556296071898	0.9102924634420697		0.3172775926486923	0.9580989876265467
0.18656190188375138	0.8936886395511922		0.1921639907098859	0.9232283464566929		0.2141775219630415	0.9102924634420697		0.3174795516510148	0.9580989876265467
0.18656190188375138	0.8939691444600281		0.1924669292133697	0.9232283464566929		0.21437948096536402	0.9102924634420697		0.31848934666262746	0.9580989876265467
0.18918102145663343	0.8939691444600281		0.1924669292133697	0.9235095613048369		0.21437948096536402	0.9105736782902137		0.31848934666262746	0.9586614173228346
0.1895839629293845	0.8939691444600281		0.19287084721801473	0.9235095613048369		0.21488437847117034	0.9105736782902137		0.3187922851661113	0.9586614173228346
0.19139719955676437	0.8939691444600281		0.1932747652226598	0.9235095613048369		0.21488437847117034	0.9111361079865017		0.3189942441684338	0.9586614173228346
0.19139719955676437	0.894249649368864		0.1943855397354337	0.9235095613048369		0.21599515298394426	0.9111361079865017		0.3190952236695951	0.9586614173228346
0.19149793492495215	0.894249649368864		0.1943855397354337	0.9237907761529809		0.21599515298394426	0.9114173228346457		0.3190952236695951	0.9589426321709786
0.1923038178704543	0.894249649368864		0.19458749873775624	0.9237907761529809		0.2161971119862668	0.9114173228346457		0.320609916187014	0.9589426321709786
0.19240455323864208	0.894249649368864		0.19458749873775624	0.9240719910011248		0.21629809148742804	0.9114173228346457		0.32081187518933657	0.9589426321709786
0.19240455323864208	0.8945301542776999		0.19489043724124003	0.9240719910011248		0.21629809148742804	0.9116985376827896		0.3217206906997879	0.9589426321709786
0.19250528860682986	0.8945301542776999		0.19489043724124003	0.9243532058492688		0.21639907098858932	0.9116985376827896		0.3217206906997879	0.9592238470191226
0.19250528860682986	0.8948106591865358		0.19630415025749773	0.9243532058492688		0.21639907098858932	0.9119797525309337		0.3218216702009492	0.9592238470191226
0.19321043618414424	0.8948106591865358		0.1966070887609815	0.9243532058492688		0.2173078864990407	0.9119797525309337		0.3218216702009492	0.9595050618672666
0.19321043618414424	0.8953716690042076		0.1972129657679491	0.9243532058492688		0.2173078864990407	0.9122609673790776		0.322124608704433	0.9595050618672666
0.1934119069205198	0.8953716690042076		0.1972129657679491	0.9246344206974129		0.2181157225083308	0.9122609673790776		0.322124608704433	0.9597862767154106
0.1934119069205198	0.8959326788218794		0.19741492477027164	0.9246344206974129		0.21831768151065334	0.9122609673790776		0.3261637887508836	0.9597862767154106
0.19482220207514858	0.8959326788218794		0.19761688377259418	0.9246344206974129		0.2184186610118146	0.9122609673790776		0.3261637887508836	0.9600674915635545
0.19482220207514858	0.8964936886395511		0.19761688377259418	0.9251968503937008		0.21922649702110472	0.9122609673790776		0.3277794607694638	0.9600674915635545
0.19492293744333636	0.8964936886395511		0.1981217812784005	0.9251968503937008		0.2204382510350399	0.9122609673790776		0.3277794607694638	0.9603487064116986
0.19492293744333636	0.896774193548387		0.19832374028072303	0.9251968503937008		0.2204382510350399	0.9125421822272216		0.3278804402706251	0.9603487064116986
0.19522514354789966	0.896774193548387		0.19903059678885188	0.9251968503937008		0.22074118953852367	0.9125421822272216		0.3278804402706251	0.9606299212598425
0.19522514354789966	0.897054698457223		0.19923255579117438	0.9251968503937008		0.2209431485408462	0.9125421822272216		0.32838533777643136	0.9606299212598425
0.19532587891608744	0.897054698457223		0.1997374532969807	0.9251968503937008		0.22104412804200746	0.9125421822272216		0.32838533777643136	0.9609111361079865
0.19532587891608744	0.8973352033660589		0.1997374532969807	0.9254780652418447		0.2218519640512976	0.9125421822272216		0.3285872967787539	0.9609111361079865
0.19603102649340184	0.8973352033660589		0.20024235080278704	0.9254780652418447		0.2223568615571039	0.9125421822272216		0.3285872967787539	0.9611923509561305
0.19603102649340184	0.8978962131837307		0.20024235080278704	0.9260404949381328		0.2223568615571039	0.9128233970753655		0.3318186408159144	0.9611923509561305
0.19643396796615292	0.8978962131837307		0.20105018681207715	0.9260404949381328		0.22306371806523276	0.9128233970753655		0.3318186408159144	0.9614735658042745
0.19643396796615292	0.8981767180925666		0.20105018681207715	0.9263217097862767		0.22306371806523276	0.9131046119235096		0.3322225588205594	0.9614735658042745
0.19693764480709178	0.8981767180925666		0.2014541048167222	0.9263217097862767		0.22427547207916793	0.9131046119235096		0.33242451782288196	0.9614735658042745
0.1971391155434673	0.8981767180925666		0.2014541048167222	0.9268841394825647		0.22447743108149046	0.9131046119235096		0.33434312834494595	0.9614735658042745
0.198146469225345	0.8981767180925666		0.20155508431788347	0.9268841394825647		0.22558820559426437	0.9131046119235096		0.33434312834494595	0.9617547806524185
0.19834793996172057	0.8981767180925666		0.20155508431788347	0.9271653543307087		0.2257901645965869	0.9131046119235096		0.334747046349591	0.9617547806524185
0.19865014606628387	0.8981767180925666		0.20226194082601232	0.9271653543307087		0.2260931031000707	0.9131046119235096		0.334747046349591	0.9620359955005624
0.19865014606628387	0.8984572230014025		0.20226194082601232	0.9274465691788526		0.2260931031000707	0.9139482564679415		0.3349490053519136	0.9620359955005624
0.19915382290722272	0.8984572230014025		0.20246389982833485	0.9274465691788526		0.22649702110471573	0.9139482564679415		0.3351509643542361	0.9620359955005624
0.19915382290722272	0.8990182328190743		0.20246389982833485	0.9277277840269966		0.22649702110471573	0.9145106861642295		0.3351509643542361	0.9625984251968503
0.1992545582754105	0.8990182328190743		0.20438251035039887	0.9277277840269966		0.22770877511865092	0.9145106861642295		0.33545390285771987	0.9625984251968503
0.1992545582754105	0.8992987377279102		0.20438251035039887	0.9280089988751407		0.22770877511865092	0.9147919010123734		0.33545390285771987	0.9628796400449944
0.20006044122091265	0.8992987377279102		0.20488740785620518	0.9280089988751407		0.22791073412097343	0.9147919010123734		0.3356558618600424	0.9628796400449944
0.20006044122091265	0.8995792426367462		0.20488740785620518	0.9282902137232846		0.22791073412097343	0.9150731158605174		0.3356558618600424	0.9631608548931384
0.20036264732547598	0.8995792426367462		0.20508936685852772	0.9282902137232846		0.22871857013026356	0.9150731158605174		0.3378774108855902	0.9631608548931384
0.20036264732547598	0.8998597475455821		0.20508936685852772	0.9285714285714286		0.22871857013026356	0.9153543307086615		0.3378774108855902	0.9637232845894264
0.20177294248010477	0.8998597475455821		0.20852266989801072	0.9285714285714286		0.2289205291325861	0.9153543307086615		0.33828132889023527	0.9637232845894264
0.20177294248010477	0.900140252454418		0.20872462890033322	0.9285714285714286		0.2289205291325861	0.9156355455568054		0.33828132889023527	0.9640044994375703
0.20187367784829255	0.900140252454418		0.20973442391194588	0.9285714285714286		0.2311420781581339	0.9156355455568054		0.34252246793900837	0.9640044994375703
0.20187367784829255	0.9004207573632539		0.20993638291426842	0.9285714285714286		0.2311420781581339	0.9161979752530933		0.34272442694133093	0.9640044994375703
0.20207514858466807	0.9004207573632539		0.21003736241542967	0.9285714285714286		0.23134403716045643	0.9161979752530933		0.343532262950621	0.9640044994375703
0.20207514858466807	0.9007012622720898		0.21003736241542967	0.9288526434195725		0.23134403716045643	0.9164791901012374		0.343532262950621	0.9642857142857143
0.20217588395285585	0.9007012622720898		0.2119559729374937	0.9288526434195725		0.23154599616277896	0.9164791901012374		0.34434009895991113	0.9642857142857143
0.20237735468923138	0.9007012622720898		0.2119559729374937	0.9291338582677166		0.23184893466626275	0.9164791901012374		0.3445420579622337	0.9642857142857143
0.2026795607937947	0.9007012622720898		0.2133696859537514	0.9291338582677166		0.23194991416742403	0.9164791901012374		0.34979299202261943	0.9642857142857143
0.20288103153017023	0.9007012622720898		0.2133696859537514	0.9294150731158605		0.23194991416742403	0.9170416197975253		0.34999495102494194	0.9642857142857143
0.202981766898358	0.9007012622720898		0.21397556296071898	0.9294150731158605		0.23235383217206906	0.9170416197975253		0.352317479551651	0.9642857142857143
0.20308250226654578	0.9009817671809257		0.21397556296071898	0.9299775028121485		0.23235383217206906	0.9173228346456693		0.352317479551651	0.9645669291338582
0.20358617910748464	0.9009817671809257		0.2144804604665253	0.9299775028121485		0.23245481167323034	0.9173228346456693		0.35282237705745734	0.9645669291338582
0.2037876498438602	0.9009817671809257		0.21468241946884783	0.9299775028121485		0.23245481167323034	0.9176040494938132		0.35282237705745734	0.9648481439820022
0.20398912058023572	0.9009817671809257		0.21498535797233162	0.9299775028121485		0.2333636271836817	0.9176040494938132		0.35302433605977984	0.9648481439820022
0.20398912058023572	0.9015427769985975		0.21498535797233162	0.9302587176602924		0.2333636271836817	0.9178852643419573		0.35302433605977984	0.9651293588301463
0.20449279742117457	0.9015427769985975		0.21710592749671817	0.9302587176602924		0.23407048369181055	0.9178852643419573		0.35363021306674747	0.9651293588301463
0.20449279742117457	0.9018232819074333		0.21710592749671817	0.9305399325084365		0.23407048369181055	0.9184476940382452		0.35383217206907	0.9651293588301463
0.20691044625768107	0.9018232819074333		0.21740886600020196	0.9305399325084365		0.23427244269413308	0.9184476940382452		0.35393315157023125	0.9651293588301463
0.20711191699405662	0.9018232819074333		0.21740886600020196	0.9308211473565804		0.23427244269413308	0.9187289088863893		0.35413511057255376	0.9651293588301463
0.20711191699405662	0.9021037868162692		0.2184186610118146	0.9308211473565804		0.23437342219529436	0.9187289088863893		0.35706351610623044	0.9651293588301463
0.20771632920318323	0.9021037868162692		0.2184186610118146	0.9311023622047244		0.23437342219529436	0.9190101237345332		0.35706351610623044	0.9654105736782902
0.20771632920318323	0.9023842917251051		0.21851964051297587	0.9311023622047244		0.2345753811976169	0.9190101237345332		0.36150661415732604	0.9654105736782902
0.207817064571371	0.9023842917251051		0.21851964051297587	0.9313835770528683		0.2345753811976169	0.9192913385826772		0.36150661415732604	0.9656917885264342
0.207817064571371	0.9026647966339411		0.2187215995152984	0.9313835770528683		0.23487831970110068	0.9192913385826772		0.36271836817126124	0.9656917885264342
0.20791779993955878	0.9026647966339411		0.21892355851762094	0.9313835770528683		0.23487831970110068	0.9195725534308211		0.36271836817126124	0.9659730033745781
0.20791779993955878	0.902945301542777		0.2195294355245885	0.9313835770528683		0.2359890942138746	0.9195725534308211		0.3650408966979703	0.9659730033745781
0.20801853530774655	0.902945301542777		0.2195294355245885	0.9316647919010124		0.2359890942138746	0.9198537682789651		0.3650408966979703	0.9665354330708661
0.20801853530774655	0.9032258064516129		0.21993335352923357	0.9316647919010124		0.2367969302231647	0.9198537682789651		0.36554579420377664	0.9665354330708661
0.2088244182532487	0.9032258064516129		0.2201353125315561	0.9316647919010124		0.2367969302231647	0.9201349831271091		0.3659497122084217	0.9665354330708661
0.2088244182532487	0.9037868162692847		0.22144804604665252	0.9316647919010124		0.23800868423709987	0.9201349831271091		0.3677673432293245	0.9665354330708661
0.2089251536214365	0.9037868162692847		0.22144804604665252	0.9319460067491564		0.23800868423709987	0.9204161979752531		0.3677673432293245	0.9668166479190101
0.2089251536214365	0.9040673211781206		0.2215490255478138	0.9319460067491564		0.2382106432394224	0.9204161979752531		0.36807028173280826	0.9668166479190101
0.20932809509418757	0.9040673211781206		0.2215490255478138	0.9322272215973003		0.23841260224174493	0.9204161979752531		0.36807028173280826	0.9670978627671541
0.20932809509418757	0.9043478260869565		0.22165000504897506	0.9322272215973003		0.23851358174290618	0.9204161979752531		0.3681712612339695	0.9670978627671541
0.20983177193512642	0.9043478260869565		0.22165000504897506	0.9325084364454443		0.23851358174290618	0.9206974128233971		0.3681712612339695	0.9673790776152981
0.20983177193512642	0.9046283309957924		0.22286175906291023	0.9325084364454443		0.23891749974755125	0.9206974128233971		0.3709986872664849	0.9673790776152981
0.2099325073033142	0.9046283309957924		0.22286175906291023	0.9327896512935883		0.23891749974755125	0.920978627671541		0.3709986872664849	0.9676602924634421
0.2099325073033142	0.9049088359046283		0.22387155407452286	0.9327896512935883		0.23982631525800263	0.920978627671541		0.37231142078158136	0.9676602924634421
0.2102347134078775	0.9049088359046283		0.22387155407452286	0.9330708661417323		0.24002827426032516	0.920978627671541		0.37231142078158136	0.96822272215973
0.2102347134078775	0.9051893408134642		0.22397253357568414	0.9330708661417323		0.24033121276380895	0.920978627671541		0.37433101080480663	0.96822272215973
0.21053691951244083	0.9051893408134642		0.22397253357568414	0.9333520809898763		0.24033121276380895	0.9212598425196851		0.37433101080480663	0.968503937007874
0.21053691951244083	0.9054698457223002		0.22478036958497424	0.9333520809898763		0.24214884378471171	0.9212598425196851		0.3762496213268706	0.968503937007874
0.21063765488062858	0.9054698457223002		0.22478036958497424	0.9336332958380202		0.24214884378471171	0.921541057367829		0.3762496213268706	0.968785151856018
0.21083912561700413	0.9054698457223002		0.22568918509542563	0.9336332958380202		0.24265374129051803	0.921541057367829		0.37877410885590224	0.968785151856018
0.2116450085625063	0.9054698457223002		0.22568918509542563	0.9339145106861643		0.24285570029284057	0.921541057367829		0.37877410885590224	0.969066366704162
0.2116450085625063	0.9057503506311361		0.22589114409774816	0.9339145106861643		0.24285570029284057	0.921822272215973		0.379077047359386	0.969066366704162
0.21184647929888184	0.9057503506311361		0.22589114409774816	0.9341957255343082		0.2438654953044532	0.921822272215973		0.379077047359386	0.9693475815523059
0.21184647929888184	0.906030855539972		0.2260931031000707	0.9341957255343082		0.2438654953044532	0.9221034870641169		0.3800868423709987	0.9693475815523059
0.21245089150800847	0.906030855539972		0.22629506210239322	0.9341957255343082		0.24457235181258205	0.9221034870641169		0.3800868423709987	0.96962879640045
0.21245089150800847	0.9063113604488079		0.22791073412097343	0.9341957255343082		0.24457235181258205	0.922384701912261		0.3802888013733212	0.96962879640045
0.212652362244384	0.9063113604488079		0.22791073412097343	0.9344769403824522		0.24709683934161364	0.922384701912261		0.3804907603756437	0.96962879640045
0.21275309761257177	0.9063113604488079		0.2283146521256185	0.9344769403824522		0.24709683934161364	0.922665916760405		0.3804907603756437	0.9699100112485939
0.21275309761257177	0.9065918653576438		0.2283146521256185	0.9347581552305961		0.24941936786832272	0.922665916760405		0.3823083913965465	0.9699100112485939
0.21426412813538834	0.9065918653576438		0.2289205291325861	0.9347581552305961		0.24941936786832272	0.9229471316085489		0.38251035039886905	0.9699100112485939
0.21426412813538834	0.9068723702664797		0.2289205291325861	0.9350393700787402		0.24972230637180654	0.9229471316085489		0.3826113299000303	0.9699100112485939
0.21486854034451497	0.9068723702664797		0.22922346763606988	0.9350393700787402		0.24972230637180654	0.9235095613048369		0.3826113299000303	0.9701912260967379
0.21486854034451497	0.9071528751753156		0.22922346763606988	0.9353205849268842		0.2504291628799354	0.9235095613048369		0.3875593254569322	0.9701912260967379
0.21517074644907827	0.9071528751753156		0.22952640613955366	0.9353205849268842		0.2504291628799354	0.9237907761529809		0.3875593254569322	0.9704724409448819
0.21537221718545382	0.9071528751753156		0.2297283651418762	0.9353205849268842		0.251438957891548	0.9237907761529809		0.3879632434615773	0.9704724409448819
0.21547295255364157	0.9071528751753156		0.2317479551651015	0.9353205849268842		0.251438957891548	0.9240719910011248		0.3879632434615773	0.9707536557930259
0.21547295255364157	0.9074333800841514		0.2317479551651015	0.9356017997750281		0.2515399373927093	0.9240719910011248		0.3891749974755125	0.9707536557930259
0.2160773647627682	0.9074333800841514		0.23245481167323034	0.9356017997750281		0.2515399373927093	0.9246344206974129		0.3891749974755125	0.9710348706411699
0.2160773647627682	0.9077138849929873		0.23265677067555288	0.9356017997750281		0.2516409168938705	0.9246344206974129		0.3901847924871251	0.9710348706411699
0.21627883549914376	0.9077138849929873		0.23285872967787538	0.9356017997750281		0.2516409168938705	0.9249156355455568		0.3901847924871251	0.9713160854893138
0.21698398307645814	0.9077138849929873		0.23285872967787538	0.9358830146231721		0.2518428758961931	0.9249156355455568		0.39260830051499546	0.9713160854893138
0.21698398307645814	0.9079943899018232		0.23326264768252045	0.9358830146231721		0.2518428758961931	0.9251968503937008		0.39260830051499546	0.9715973003374578
0.21778986602196032	0.9079943899018232		0.23346460668484298	0.9358830146231721		0.2519438553973543	0.9251968503937008		0.39291123901847924	0.9715973003374578
0.21778986602196032	0.9082748948106592		0.23407048369181055	0.9358830146231721		0.2519438553973543	0.9254780652418447		0.39291123901847924	0.9718785151856018
0.21799133675833585	0.9082748948106592		0.23407048369181055	0.9361642294713161		0.2523477734019994	0.9254780652418447		0.3936180955266081	0.9718785151856018
0.21799133675833585	0.9085553997194951		0.23528223770574574	0.9361642294713161		0.2523477734019994	0.9257592800899888		0.39382005452893065	0.9718785151856018
0.21809207212652362	0.9085553997194951		0.23528223770574574	0.9364454443194601		0.2560840149449662	0.9257592800899888		0.39523376754518835	0.9718785151856018
0.21809207212652362	0.908835904628331		0.23629203271735838	0.9364454443194601		0.2560840149449662	0.9260404949381328		0.39543572654751086	0.9718785151856018
0.21839427823108692	0.908835904628331		0.23629203271735838	0.937007874015748		0.25648793294961125	0.9260404949381328		0.3961425830556397	0.9718785151856018
0.21839427823108692	0.9091164095371669		0.23689790972432595	0.937007874015748		0.25648793294961125	0.9263217097862767		0.3961425830556397	0.9721597300337458
0.2192001611765891	0.9091164095371669		0.23709986872664848	0.937007874015748		0.2573967484600626	0.9263217097862767		0.3963445420579622	0.9721597300337458
0.2192001611765891	0.9093969144460028		0.23750378673129355	0.937007874015748		0.2573967484600626	0.9266029246344207		0.3963445420579622	0.9724409448818898
0.21970383801752796	0.9093969144460028		0.23750378673129355	0.9372890888638921		0.2576996869635464	0.9266029246344207		0.4007876401090579	0.9724409448818898
0.21970383801752796	0.9099579242636746		0.23871554074522872	0.9372890888638921		0.25790164596586895	0.9266029246344207		0.4009895991113804	0.9724409448818898
0.22030825022665457	0.9099579242636746		0.23871554074522872	0.937570303712036		0.25820458446935274	0.9266029246344207		0.40593759466828233	0.9724409448818898
0.22030825022665457	0.9102384291725105		0.23952337675451885	0.937570303712036		0.25820458446935274	0.9268841394825647		0.4061395536706049	0.9724409448818898
0.2209126624357812	0.9102384291725105		0.23952337675451885	0.93785151856018		0.25982025648793294	0.9268841394825647		0.4120973442391195	0.9724409448818898
0.22111413317215675	0.9102384291725105		0.2404321922649702	0.93785151856018		0.25982025648793294	0.9271653543307087		0.412299303241442	0.9724409448818898
0.22151707464490783	0.9102384291725105		0.2404321922649702	0.9381327334083239		0.26123396950419064	0.9271653543307087		0.412299303241442	0.9727221597300337
0.22151707464490783	0.9105189340813464		0.24063415126729273	0.9381327334083239		0.26123396950419064	0.9277277840269966		0.41300615974957083	0.9727221597300337
0.2216178100130956	0.9105189340813464		0.24063415126729273	0.938413948256468		0.26264768252044834	0.9277277840269966		0.41320811875189334	0.9727221597300337
0.22181928074947113	0.9105189340813464		0.24073513076845401	0.938413948256468		0.26264768252044834	0.9280089988751407		0.419569827325053	0.9727221597300337
0.2219200161176589	0.9105189340813464		0.24073513076845401	0.9386951631046119		0.2633545390285772	0.9280089988751407		0.419569827325053	0.9730033745781778
0.2219200161176589	0.9107994389901823		0.24275472079167928	0.9386951631046119		0.2635564980308997	0.9280089988751407		0.41967080682621427	0.9730033745781778
0.22202075148584668	0.9107994389901823		0.24295667979400182	0.9386951631046119		0.26406139553670605	0.9280089988751407		0.41967080682621427	0.9732845894263217
0.22202075148584668	0.9110799438990183		0.2438654953044532	0.9386951631046119		0.26426335453902855	0.9280089988751407		0.4205796223366657	0.9732845894263217
0.22232295759041	0.9110799438990183		0.24406745430677573	0.9386951631046119		0.2647682520448349	0.9280089988751407		0.4205796223366657	0.9735658042744657
0.22232295759041	0.9113604488078542		0.2452792083207109	0.9386951631046119		0.2649702110471574	0.9280089988751407		0.4206806018378269	0.9735658042744657
0.22272589906316106	0.9113604488078542		0.24548116732303343	0.9386951631046119		0.26527314955064124	0.9280089988751407		0.4206806018378269	0.9738470191226096
0.22272589906316106	0.9116409537166901		0.24588508532767847	0.9386951631046119		0.26527314955064124	0.9282902137232846		0.4219933353529234	0.9738470191226096
0.2230281051677244	0.9116409537166901		0.24588508532767847	0.9389763779527559		0.26567706755528625	0.9282902137232846		0.4221952943552459	0.9738470191226096
0.2230281051677244	0.911921458625526		0.24628900333232354	0.9389763779527559		0.26567706755528625	0.9288526434195725		0.42310410986569724	0.9738470191226096
0.22343104664047547	0.911921458625526		0.24628900333232354	0.9392575928008999		0.2660809855599313	0.9288526434195725		0.42310410986569724	0.9741282339707537
0.22343104664047547	0.9122019635343619		0.24659194183580732	0.9392575928008999		0.2660809855599313	0.9291338582677166		0.4314854084620822	0.9741282339707537
0.22494207716329204	0.9122019635343619		0.24659194183580732	0.9395388076490439		0.26668686256689894	0.9291338582677166		0.4314854084620822	0.9744094488188977
0.22514354789966756	0.9122019635343619		0.24679390083812985	0.9395388076490439		0.26668686256689894	0.9294150731158605		0.4338079369887913	0.9744094488188977
0.2254457540042309	0.9122019635343619		0.24709683934161364	0.9395388076490439		0.267494698576189	0.9294150731158605		0.4338079369887913	0.9746906636670416
0.2254457540042309	0.9124824684431978		0.24709683934161364	0.9398200224971879		0.267494698576189	0.9296962879640045		0.43390891648995256	0.9746906636670416
0.22554648937241867	0.9124824684431978		0.24719781884277492	0.9398200224971879		0.26799959608199536	0.9296962879640045		0.43411087549227506	0.9746906636670416
0.22554648937241867	0.9127629733520337		0.24719781884277492	0.9401012373453318		0.26799959608199536	0.9299775028121485		0.43501969100272647	0.9746906636670416
0.2257479601087942	0.9127629733520337		0.24729879834393617	0.9401012373453318		0.26830253458547915	0.9299775028121485		0.43501969100272647	0.9749718785151856
0.2257479601087942	0.9133239831697054		0.24729879834393617	0.9403824521934758		0.26830253458547915	0.9302587176602924		0.43613046551550033	0.9749718785151856
0.2270575198952352	0.9133239831697054		0.2475007573462587	0.9403824521934758		0.2687064525901242	0.9302587176602924		0.43613046551550033	0.9752530933633295
0.2270575198952352	0.9136044880785413		0.2484095728567101	0.9403824521934758		0.2687064525901242	0.9311023622047244		0.4364334040189842	0.9752530933633295
0.22715825526342298	0.9136044880785413		0.2484095728567101	0.9406636670416197		0.2698172271028981	0.9311023622047244		0.4364334040189842	0.9755343082114736
0.22735972599979853	0.9136044880785413		0.24861153185903262	0.9406636670416197		0.2698172271028981	0.9313835770528683		0.43673634252246796	0.9755343082114736
0.22756119673617406	0.9136044880785413		0.24861153185903262	0.9409448818897638		0.27112996061799455	0.9313835770528683		0.43673634252246796	0.9758155230596175
0.2278634028407374	0.9136044880785413		0.2489144703625164	0.9409448818897638		0.27112996061799455	0.9316647919010124		0.4402706250631122	0.9758155230596175
0.22856855041805177	0.9136044880785413		0.24911642936483894	0.9409448818897638		0.27133191962031705	0.9316647919010124		0.4410784610724023	0.9758155230596175
0.22856855041805177	0.9138849929873772		0.2505301423810966	0.9409448818897638		0.27133191962031705	0.9319460067491564		0.4410784610724023	0.9760967379077615
0.22897149189080285	0.9138849929873772		0.25073210138341917	0.9409448818897638		0.2715338786226396	0.9319460067491564		0.44128042007472484	0.9760967379077615
0.22897149189080285	0.9141654978962132		0.25113601938806424	0.9409448818897638		0.2715338786226396	0.9322272215973003		0.44128042007472484	0.9763779527559056
0.2291729626271784	0.9141654978962132		0.25113601938806424	0.9412260967379078		0.2717358376249621	0.9322272215973003		0.4433000100979501	0.9763779527559056
0.2291729626271784	0.9144460028050491		0.25123699888922546	0.9412260967379078		0.27405836615167123	0.9322272215973003		0.4435019691002726	0.9763779527559056
0.22967663946811726	0.9144460028050491		0.251438957891548	0.9412260967379078		0.27405836615167123	0.9327896512935883		0.4436029486014339	0.9763779527559056
0.22967663946811726	0.914726507713885		0.251438957891548	0.9415073115860517		0.2749671816621226	0.9327896512935883		0.4436029486014339	0.9766591676040495
0.23007958094086833	0.914726507713885		0.25275169140664444	0.9415073115860517		0.2749671816621226	0.9333520809898763		0.4439058871049177	0.9766591676040495
0.23007958094086833	0.9150070126227209		0.252953650408967	0.9415073115860517		0.27537109966676765	0.9333520809898763		0.4439058871049177	0.9769403824521935
0.23098619925455827	0.9150070126227209		0.25416540442290214	0.9415073115860517		0.27537109966676765	0.9336332958380202		0.44400686660607896	0.9769403824521935
0.23098619925455827	0.9152875175315568		0.2543673634252247	0.9415073115860517		0.2760779561748965	0.9336332958380202		0.44400686660607896	0.9772215973003374
0.23118766999093382	0.9152875175315568		0.2546703019287085	0.9415073115860517		0.2760779561748965	0.9339145106861643		0.44663233363627186	0.9772215973003374
0.23138914072730934	0.9152875175315568		0.2546703019287085	0.9417885264341957		0.27688579218418663	0.9339145106861643		0.44683429263859437	0.9772215973003374
0.2315906114636849	0.9152875175315568		0.25507421993335355	0.9417885264341957		0.27688579218418663	0.9341957255343082		0.44723821064323943	0.9772215973003374
0.2315906114636849	0.9155680224403927		0.25507421993335355	0.9420697412823397		0.27698677168534785	0.9341957255343082		0.44723821064323943	0.9775028121484814
0.2322957590409993	0.9155680224403927		0.25537715843683734	0.9420697412823397		0.27698677168534785	0.9347581552305961		0.44966171867110977	0.9775028121484814
0.2322957590409993	0.9158485273492286		0.25537715843683734	0.9423509561304837		0.27708775118650913	0.9347581552305961		0.4504695546803999	0.9775028121484814
0.23239649440918705	0.9161290322580645		0.25547813793799856	0.9423509561304837		0.27708775118650913	0.9350393700787402		0.4562253862465919	0.9775028121484814
0.23239649440918705	0.9166900420757363		0.25547813793799856	0.9426321709786277		0.277794607694638	0.9350393700787402		0.4562253862465919	0.9777840269966255
0.2325979651455626	0.9166900420757363		0.25648793294961125	0.9426321709786277		0.277794607694638	0.9356017997750281		0.4565283247500757	0.9777840269966255
0.23279943588193816	0.9166900420757363		0.25648793294961125	0.9429133858267716		0.27870342320508934	0.9356017997750281		0.4565283247500757	0.9780652418447694
0.23420973103656695	0.9166900420757363		0.2565889124507725	0.9429133858267716		0.27870342320508934	0.9358830146231721		0.4575381197616884	0.9780652418447694
0.23420973103656695	0.9169705469845723		0.25679087145309504	0.9429133858267716		0.27981419771786326	0.9358830146231721		0.4583459557709785	0.9780652418447694
0.2353178200866324	0.9169705469845723		0.25689185095425626	0.9429133858267716		0.27981419771786326	0.9364454443194601		0.45854791477330104	0.9780652418447694
0.2353178200866324	0.9172510518934082		0.2570938099565788	0.9429133858267716		0.27991517721902454	0.9364454443194601		0.45864889427446226	0.9780652418447694
0.2357207615593835	0.9172510518934082		0.2574977279612239	0.9429133858267716		0.27991517721902454	0.936726659167604		0.45864889427446226	0.9783464566929134
0.2357207615593835	0.9175315568022441		0.2574977279612239	0.9431946006749157		0.2802181157225083	0.936726659167604		0.45996162778955874	0.9783464566929134
0.23652664450488567	0.9175315568022441		0.25830556397051396	0.9431946006749157		0.2802181157225083	0.9372890888638921		0.45996162778955874	0.9786276715410573
0.23652664450488567	0.91781206171108		0.25830556397051396	0.9434758155230596		0.28112693123295973	0.9372890888638921		0.4605675047965263	0.9786276715410573
0.2384406165004533	0.91781206171108		0.25840654347167524	0.9434758155230596		0.28132889023528224	0.9372890888638921		0.46097142280117137	0.9786276715410573
0.2384406165004533	0.9180925666199159		0.2586085024739978	0.9434758155230596		0.2817328082399273	0.9372890888638921		0.46268807432091286	0.9786276715410573
0.23934723481414324	0.9180925666199159		0.2588104614763203	0.9434758155230596		0.2817328082399273	0.937570303712036		0.46289003332323536	0.9786276715410573
0.2395487055505188	0.9180925666199159		0.2588104614763203	0.9437570303712036		0.28233868524689487	0.937570303712036		0.4636978693325255	0.9786276715410573
0.23995164702326988	0.9180925666199159		0.25971927698677166	0.9437570303712036		0.28233868524689487	0.93785151856018		0.46410178733717056	0.9786276715410573
0.23995164702326988	0.9183730715287518		0.25971927698677166	0.9440382452193475		0.28405533676663636	0.93785151856018		0.4646066848429769	0.9786276715410573
0.24005238239145765	0.9183730715287518		0.26103201050186814	0.9440382452193475		0.2842572957689589	0.93785151856018		0.4646066848429769	0.9791901012373453
0.24005238239145765	0.9186535764375876		0.26123396950419064	0.9440382452193475		0.2844592547712814	0.93785151856018		0.4649096233464607	0.9791901012373453
0.2408582653369598	0.9186535764375876		0.26123396950419064	0.9443194600674916		0.2844592547712814	0.9381327334083239		0.4649096233464607	0.9794713160854893
0.2408582653369598	0.9189340813464235		0.2618398465111582	0.9443194600674916		0.284661213773604	0.9381327334083239		0.4651115823487832	0.9794713160854893
0.24176488365064974	0.9189340813464235		0.2620418055134808	0.9443194600674916		0.284661213773604	0.938413948256468		0.4651115823487832	0.9797525309336333
0.24176488365064974	0.9192145862552594		0.263657477532061	0.9443194600674916		0.28678178329799053	0.938413948256468		0.4709683934161365	0.9797525309336333
0.24337664954165408	0.9192145862552594		0.26396041603554476	0.9443194600674916		0.28678178329799053	0.9386951631046119		0.4709683934161365	0.9800337457817773
0.24337664954165408	0.9194950911640953		0.2645662930425124	0.9443194600674916		0.28960920933050593	0.9386951631046119		0.4750075734625871	0.9800337457817773
0.2435781202780296	0.9194950911640953		0.2647682520448349	0.9443194600674916		0.28960920933050593	0.9389763779527559		0.4750075734625871	0.9803149606299213
0.2435781202780296	0.9197755960729312		0.26517217004947996	0.9443194600674916		0.2899121478339897	0.9389763779527559		0.47682520448348986	0.9803149606299213
0.24367885564621738	0.9197755960729312		0.26517217004947996	0.9446006749156356		0.2899121478339897	0.9392575928008999		0.47702716348581237	0.9803149606299213
0.24367885564621738	0.9200561009817672		0.2661819650610926	0.9446006749156356		0.2918307583560537	0.9392575928008999		0.48126830253458547	0.9803149606299213
0.2443840032235318	0.9200561009817672		0.2661819650610926	0.9451631046119235		0.2918307583560537	0.9395388076490439		0.48126830253458547	0.9805961754780652
0.2443840032235318	0.9203366058906031		0.26688882156922145	0.9451631046119235		0.29284055336766635	0.9395388076490439		0.4831869130566495	0.9805961754780652
0.24478694469628287	0.9203366058906031		0.26688882156922145	0.9462879640044994		0.29284055336766635	0.9398200224971879		0.4831869130566495	0.9808773903262092
0.24478694469628287	0.920617110799439		0.2669898010703827	0.9462879640044994		0.2943552458850853	0.9398200224971879		0.4834898515601333	0.9808773903262092
0.2468016520600383	0.920617110799439		0.2669898010703827	0.9468503937007874		0.2943552458850853	0.9403824521934758		0.4834898515601333	0.9811586051743532
0.2468016520600383	0.9208976157082749		0.26850449358780165	0.9468503937007874		0.2961728769059881	0.9403824521934758		0.48611531859032614	0.9811586051743532
0.24750679963735267	0.9208976157082749		0.26850449358780165	0.9471316085489314		0.2961728769059881	0.9406636670416197		0.48611531859032614	0.9814398200224972
0.24750679963735267	0.9211781206171108		0.26961526810057557	0.9471316085489314		0.29849540543269715	0.9406636670416197		0.48894274462284154	0.9814398200224972
0.24770827037372822	0.9211781206171108		0.26961526810057557	0.9474128233970753		0.29849540543269715	0.9409448818897638		0.48894274462284154	0.9817210348706412
0.24770827037372822	0.9214586255259467		0.270524083611027	0.9474128233970753		0.29879834393618093	0.9409448818897638		0.4925780066646471	0.9817210348706412
0.24962224236929587	0.9214586255259467		0.270524083611027	0.9476940382452194		0.29879834393618093	0.9412260967379078		0.4925780066646471	0.9820022497187851
0.2498237131056714	0.9214586255259467		0.2707260426133495	0.9476940382452194		0.2993032414419873	0.9412260967379078		0.4981318792285166	0.9820022497187851
0.25022665457842247	0.9214586255259467		0.27092800161567204	0.9476940382452194		0.2993032414419873	0.9415073115860517		0.4981318792285166	0.9822834645669292
0.25022665457842247	0.9217391304347826		0.27112996061799455	0.9476940382452194		0.29960617994547106	0.9415073115860517		0.499040694738968	0.9822834645669292
0.25032738994661025	0.9217391304347826		0.27133191962031705	0.9476940382452194		0.2998081389477936	0.9415073115860517		0.499040694738968	0.9828458942632171
0.25032738994661025	0.9220196353436185		0.27365444814702616	0.9476940382452194		0.30001009795011613	0.9415073115860517		0.5005553872563869	0.9828458942632171
0.2506295960511736	0.9220196353436185		0.27365444814702616	0.9479752530933633		0.30001009795011613	0.9417885264341957		0.5005553872563869	0.983127109111361
0.2506295960511736	0.9223001402524544		0.27426032515399373	0.9479752530933633		0.3003130364535999	0.9417885264341957		0.5036857517923862	0.983127109111361
0.2509318021557369	0.9223001402524544		0.27426032515399373	0.9482564679415073		0.3003130364535999	0.9420697412823397		0.5036857517923862	0.9834083239595051
0.25143547899667573	0.9223001402524544		0.2744622841563163	0.9482564679415073		0.3005149954559225	0.9420697412823397		0.504392608300515	0.9834083239595051
0.25143547899667573	0.9225806451612903		0.27658285368070284	0.9482564679415073		0.3005149954559225	0.9426321709786277		0.504392608300515	0.9836895388076491
0.25173768510123906	0.9225806451612903		0.27658285368070284	0.9485376827896513		0.3006159749570837	0.9426321709786277		0.5061092598202565	0.9836895388076491
0.2525435680467412	0.9225806451612903		0.27698677168534785	0.9485376827896513		0.3006159749570837	0.9429133858267716		0.506311218822579	0.9836895388076491
0.252644303414929	0.9225806451612903		0.27698677168534785	0.9488188976377953		0.30081793395940626	0.9429133858267716		0.5107543168736747	0.9836895388076491
0.252644303414929	0.9228611500701263		0.27840048470160556	0.9488188976377953		0.30081793395940626	0.9431946006749157		0.5109562758759971	0.9836895388076491
0.25284577415130455	0.9228611500701263		0.2786024437039281	0.9488188976377953		0.30162576996869633	0.9431946006749157		0.5120670503887711	0.9836895388076491
0.25304724488768005	0.9228611500701263		0.2791073412097344	0.9488188976377953		0.30162576996869633	0.9434758155230596		0.5122690093910937	0.9836895388076491
0.25345018636043115	0.9228611500701263		0.2791073412097344	0.9491001124859393		0.30303948298495403	0.9434758155230596		0.5134807634050288	0.9836895388076491
0.25345018636043115	0.9231416549789622		0.27961223871554075	0.9491001124859393		0.30303948298495403	0.9437570303712036		0.5134807634050288	0.983970753655793
0.2535509217286189	0.9231416549789622		0.27961223871554075	0.9493813273340832		0.3048571140058568	0.9437570303712036		0.5136827224073514	0.983970753655793
0.2537523924649945	0.9231416549789622		0.27991517721902454	0.9493813273340832		0.3048571140058568	0.9440382452193475		0.5136827224073514	0.984251968503937
0.25415533393774553	0.9231416549789622		0.27991517721902454	0.9496625421822272		0.30505907300817936	0.9440382452193475		0.5153993739270928	0.984251968503937
0.25415533393774553	0.9234221598877981		0.2800161567201858	0.9496625421822272		0.30556397051398565	0.9440382452193475		0.5153993739270928	0.984533183352081
0.2547597461468722	0.9234221598877981		0.2800161567201858	0.9499437570303711		0.30556397051398565	0.9443194600674916		0.5169140664445118	0.984533183352081
0.2549612168832477	0.9234221598877981		0.28274260325153994	0.9499437570303711		0.3061698475209532	0.9443194600674916		0.5169140664445118	0.984814398200225
0.25516268761962324	0.9234221598877981		0.28274260325153994	0.9502249718785152		0.3063718065232758	0.9443194600674916		0.5171160254468343	0.984814398200225
0.25516268761962324	0.923702664796634		0.28415631626779764	0.9502249718785152		0.30818943754417855	0.9443194600674916		0.5172170049479956	0.984814398200225
0.255263422987811	0.923702664796634		0.28415631626779764	0.9505061867266592		0.30818943754417855	0.9446006749156356		0.5174189639503181	0.984814398200225
0.255263422987811	0.9239831697054699		0.2848631727759265	0.9505061867266592		0.30960315056043625	0.9446006749156356		0.5193375744723822	0.984814398200225
0.25667371814243983	0.9239831697054699		0.285065131778249	0.9505061867266592		0.30960315056043625	0.9448818897637795		0.5193375744723822	0.9850956130483689
0.25687518887881533	0.9239831697054699		0.28546904978289406	0.9505061867266592		0.3100070685650813	0.9448818897637795		0.5197414924770272	0.9850956130483689
0.25717739498337866	0.9239831697054699		0.28577198828637784	0.9505061867266592		0.3102090275674038	0.9448818897637795		0.5197414924770272	0.9853768278965129
0.2573788657197542	0.9239831697054699		0.2860749267898617	0.9505061867266592		0.31101686357669395	0.9448818897637795		0.5229728365141876	0.9853768278965129
0.25818474866525637	0.9239831697054699		0.2860749267898617	0.9507874015748031		0.31101686357669395	0.9451631046119235		0.5231747955165101	0.9853768278965129
0.25818474866525637	0.9242636746143057		0.2887003938200545	0.9507874015748031		0.31111784307785517	0.9451631046119235		0.5303443400989599	0.9853768278965129
0.25888989624257075	0.9242636746143057		0.2887003938200545	0.9510686164229472		0.31111784307785517	0.9454443194600675		0.5305462991012825	0.9853768278965129
0.25888989624257075	0.9245441795231416		0.2894072503281834	0.9510686164229472		0.31131980208017773	0.9454443194600675		0.5315560941128951	0.9853768278965129
0.25939357308350963	0.9245441795231416		0.2894072503281834	0.9513498312710911		0.31131980208017773	0.9457255343082115		0.5315560941128951	0.985658042744657
0.2595950438198852	0.9245441795231416		0.290417045339796	0.9513498312710911		0.31152176108250024	0.9457255343082115		0.5358982126628294	0.985658042744657
0.260098720660824	0.9245441795231416		0.29061900434211857	0.9513498312710911		0.31152176108250024	0.9460067491563554		0.536100171665152	0.985658042744657
0.26030019139719957	0.9245441795231416		0.29092194284560235	0.9513498312710911		0.3117237200848228	0.9460067491563554		0.5375138846814097	0.985658042744657
0.2605016621335751	0.9245441795231416		0.29092194284560235	0.9516310461192351		0.3117237200848228	0.9465691788526435		0.5378168231848934	0.985658042744657
0.2605016621335751	0.9248246844319775		0.293850348379279	0.9516310461192351		0.3144501666161769	0.9465691788526435		0.538018782187216	0.985658042744657
0.26090460360632617	0.9248246844319775		0.29405230738160154	0.9516310461192351		0.3146521256184994	0.9465691788526435		0.538018782187216	0.9859392575928009
0.26090460360632617	0.9251051893408134		0.29405230738160154	0.9519122609673791		0.3156619206301121	0.9465691788526435		0.5394324952034737	0.9859392575928009
0.2612068097108895	0.9251051893408134		0.2943552458850853	0.9519122609673791		0.3156619206301121	0.9468503937007874		0.5394324952034737	0.9862204724409449
0.2612068097108895	0.9256661991584852		0.2943552458850853	0.952193475815523		0.31576290013127334	0.9468503937007874		0.541452085226699	0.9862204724409449
0.2619119572882039	0.9256661991584852		0.2964758154094719	0.952193475815523		0.3159648591335959	0.9468503937007874		0.5416540442290215	0.9862204724409449
0.2619119572882039	0.9259467040673212		0.297283651418762	0.952193475815523		0.31657073614056347	0.9468503937007874		0.5419569827325053	0.9862204724409449
0.2638259292837715	0.9259467040673212		0.2978895284257296	0.952193475815523		0.31657073614056347	0.9471316085489314		0.5419569827325053	0.9865016872890888
0.2640274000201471	0.9259467040673212		0.2980914874280521	0.952193475815523		0.3190952236695951	0.9471316085489314		0.5422599212359891	0.9865016872890888
0.26523622443840034	0.9259467040673212		0.2988993234373422	0.952193475815523		0.3190952236695951	0.9474128233970753		0.5422599212359891	0.9867829021372329
0.2654376951747759	0.9259467040673212		0.2988993234373422	0.9524746906636671		0.31980208017772394	0.9474128233970753		0.5459961627789559	0.9867829021372329
0.26614284275209027	0.9259467040673212		0.2998081389477936	0.9524746906636671		0.31980208017772394	0.9479752530933633		0.5459961627789559	0.9870641169853769
0.26614284275209027	0.9262272089761571		0.30001009795011613	0.9524746906636671		0.31990305967888516	0.9479752530933633		0.5484196708068262	0.9870641169853769
0.26624357812027805	0.9262272089761571		0.3020296879733414	0.9524746906636671		0.31990305967888516	0.9482564679415073		0.5486216298091487	0.9870641169853769
0.26624357812027805	0.926507713884993		0.3020296879733414	0.952755905511811		0.32273048571140056	0.9482564679415073		0.5488235888114713	0.9870641169853769
0.2667472549612169	0.926507713884993		0.3032414419872766	0.952755905511811		0.32273048571140056	0.9485376827896513		0.5490255478137938	0.9870641169853769
0.2667472549612169	0.9267882187938289		0.3032414419872766	0.953037120359955		0.32414419872765826	0.9485376827896513		0.5497324043219226	0.9870641169853769
0.2677546086430946	0.9267882187938289		0.304554175502373	0.953037120359955		0.32414419872765826	0.9488188976377953		0.5497324043219226	0.9873453318335208
0.2680568147476579	0.9267882187938289		0.304554175502373	0.9533183352080989		0.3262647682520448	0.9488188976377953		0.5498333838230839	0.9873453318335208
0.26856049158859674	0.9267882187938289		0.3047561345046955	0.9533183352080989		0.3262647682520448	0.9491001124859393		0.5498333838230839	0.9876265466816648
0.26856049158859674	0.9270687237026648		0.3047561345046955	0.953599550056243		0.32687064525901244	0.9491001124859393		0.5505402403312127	0.9876265466816648
0.2693663745340989	0.9270687237026648		0.30526103201050186	0.953599550056243		0.32687064525901244	0.9493813273340832		0.5507421993335353	0.9876265466816648
0.2693663745340989	0.9273492286115007		0.30526103201050186	0.953880764904387		0.3275775017671413	0.9493813273340832		0.5514490558416641	0.9876265466816648
0.2701722574796011	0.9273492286115007		0.3071796425325659	0.953880764904387		0.3275775017671413	0.9496625421822272		0.5516510148439867	0.9876265466816648
0.2701722574796011	0.9276297335203366		0.3071796425325659	0.9541619797525309		0.32838533777643136	0.9496625421822272		0.5546803998788246	0.9876265466816648
0.2703737282159766	0.9276297335203366		0.3074825810360497	0.9541619797525309		0.32838533777643136	0.9499437570303711		0.5546803998788246	0.9879077615298087
0.2703737282159766	0.9279102384291725		0.3077855195395335	0.9541619797525309		0.3285872967787539	0.9499437570303711		0.5552862768857921	0.9879077615298087
0.2713810818978543	0.9279102384291725		0.30788649904069476	0.9541619797525309		0.32878925578107643	0.9499437570303711		0.5554882358881147	0.9879077615298087
0.27158255263422987	0.9279102384291725		0.30818943754417855	0.9541619797525309		0.3304049277996567	0.9499437570303711		0.555993133393921	0.9879077615298087
0.27591417346630404	0.9279102384291725		0.3090982530546299	0.9541619797525309		0.3304049277996567	0.9502249718785152		0.555993133393921	0.9881889763779528
0.27591417346630404	0.9281907433380084		0.3090982530546299	0.954443194600675		0.3318186408159144	0.9502249718785152		0.5568009694032111	0.9881889763779528
0.2767200564118062	0.9281907433380084		0.3106129455720489	0.954443194600675		0.3318186408159144	0.9505061867266592		0.55750782591134	0.9881889763779528
0.27692152714818175	0.9281907433380084		0.3108149045743714	0.954443194600675		0.33262647682520446	0.9505061867266592		0.5577097849136625	0.9881889763779528
0.2770222625163695	0.9281907433380084		0.31101686357669395	0.954443194600675		0.33262647682520446	0.9507874015748031		0.5583156619206301	0.9881889763779528
0.2770222625163695	0.9284712482468443		0.31101686357669395	0.9547244094488189		0.33292941532868825	0.9507874015748031		0.5585176209229527	0.9881889763779528
0.27752593935730835	0.9284712482468443		0.31121882257901645	0.9547244094488189		0.3331313743310108	0.9507874015748031		0.5610421084519842	0.9881889763779528
0.27752593935730835	0.9287517531556803		0.311420781581339	0.9547244094488189		0.3331313743310108	0.9510686164229472		0.5610421084519842	0.9884701912260967
0.2776266747254961	0.9287517531556803		0.31212763808946786	0.9547244094488189		0.3356558618600424	0.9510686164229472		0.563263657477532	0.9884701912260967
0.2776266747254961	0.9290322580645162		0.31212763808946786	0.9550056242969629		0.3356558618600424	0.9513498312710911		0.563263657477532	0.9887514060742407
0.2777274100936839	0.9290322580645162		0.3125315560941129	0.9550056242969629		0.33999798040997675	0.9513498312710911		0.5634656164798546	0.9887514060742407
0.2777274100936839	0.9293127629733521		0.3125315560941129	0.9552868391451068		0.3401999394122993	0.9513498312710911		0.5636675754821772	0.9887514060742407
0.2797421174574393	0.9293127629733521		0.31273351509643543	0.9552868391451068		0.34100777542158944	0.9513498312710911		0.5652832475007573	0.9887514060742407
0.2799435881938149	0.9293127629733521		0.31293547409875794	0.9552868391451068		0.34100777542158944	0.9516310461192351		0.5652832475007573	0.9890326209223848
0.2808502065075048	0.9293127629733521		0.3161668181359184	0.9552868391451068		0.34110875492275067	0.9516310461192351		0.5676057760274664	0.9890326209223848
0.2810516772438803	0.9293127629733521		0.31636877713824096	0.9552868391451068		0.34110875492275067	0.9519122609673791		0.567807735029789	0.9890326209223848
0.2811524126120681	0.9293127629733521		0.320609916187014	0.9552868391451068		0.34242148843784714	0.9519122609673791		0.5688175300414016	0.9890326209223848
0.28135388334844363	0.9293127629733521		0.320609916187014	0.9555680539932508		0.34242148843784714	0.952193475815523		0.5691204685448854	0.9890326209223848
0.28135388334844363	0.929593267882188		0.32141775219630414	0.9555680539932508		0.3452489144703625	0.952193475815523		0.5705341815611431	0.9890326209223848
0.2815553540848192	0.929593267882188		0.3216197111986267	0.9555680539932508		0.3452489144703625	0.952755905511811		0.5705341815611431	0.9893138357705287
0.28165608945300696	0.929593267882188		0.32374028072301325	0.9555680539932508		0.34555185297384633	0.952755905511811		0.5723518125820458	0.9893138357705287
0.28165608945300696	0.9298737727910238		0.32374028072301325	0.9558492688413949		0.34555185297384633	0.9533183352080989		0.5723518125820458	0.9895950506186727
0.28296564923944795	0.9298737727910238		0.32394223972533576	0.9558492688413949		0.34565283247500755	0.9533183352080989		0.5729576895890134	0.9895950506186727
0.28296564923944795	0.9301542776998597		0.3246490962334646	0.9558492688413949		0.3458547914773301	0.9533183352080989		0.5729576895890134	0.9898762654668166
0.2835700614485746	0.9301542776998597		0.3246490962334646	0.9561304836895388		0.34676360698778147	0.9533183352080989		0.5730586690901747	0.9898762654668166
0.2835700614485746	0.9304347826086956		0.32535595274159346	0.9561304836895388		0.34676360698778147	0.953599550056243		0.5738665050994648	0.9898762654668166
0.2838722675531379	0.9304347826086956		0.32535595274159346	0.9564116985376828		0.3472685044935878	0.953599550056243		0.5747753206099162	0.9898762654668166
0.28407373828951343	0.9304347826086956		0.32656770675552865	0.9564116985376828		0.3472685044935878	0.953880764904387		0.5749772796122388	0.9898762654668166
0.2841744736577012	0.9304347826086956		0.32656770675552865	0.9566929133858267		0.35080278703423207	0.953880764904387		0.5825507421993336	0.9898762654668166
0.2841744736577012	0.9307152875175315		0.32676966575785116	0.9566929133858267		0.35100474603655457	0.953880764904387		0.582752701201656	0.9898762654668166
0.284275209025889	0.9307152875175315		0.32676966575785116	0.9569741282339708		0.3518125820458447	0.953880764904387		0.5835605372109461	0.9898762654668166
0.284275209025889	0.9309957924263674		0.3273755427648187	0.9569741282339708		0.3518125820458447	0.9541619797525309		0.5835605372109461	0.9901574803149606
0.28447667976226454	0.9309957924263674		0.3273755427648187	0.9572553430821147		0.35221650005048977	0.9541619797525309		0.5885085327678481	0.9901574803149606
0.28447667976226454	0.9312762973352033		0.32878925578107643	0.9572553430821147		0.35221650005048977	0.954443194600675		0.5887104917701707	0.9901574803149606
0.2845774151304523	0.9312762973352033		0.32878925578107643	0.9575365579302587		0.3537311925679087	0.954443194600675		0.5902251842875896	0.9901574803149606
0.28477888586682787	0.9312762973352033		0.32990003029385034	0.9575365579302587		0.35393315157023125	0.954443194600675		0.5904271432899122	0.9901574803149606
0.28659212249420773	0.9312762973352033		0.32990003029385034	0.9578177727784027		0.35443804907603754	0.954443194600675		0.5929516308189438	0.9901574803149606
0.28659212249420773	0.9318373071528752		0.330909825305463	0.9578177727784027		0.35443804907603754	0.9547244094488189		0.5931535898212663	0.9901574803149606
0.286894328598771	0.9318373071528752		0.33111178430778554	0.9578177727784027		0.3561547005957791	0.9547244094488189		0.5942643643340402	0.9901574803149606
0.28709579933514656	0.9318373071528752		0.3319196203170756	0.9578177727784027		0.3561547005957791	0.9550056242969629		0.5944663233363627	0.9901574803149606
0.28719653470333434	0.9318373071528752		0.3319196203170756	0.9580989876265467		0.3596889831364233	0.9550056242969629		0.5957790568514592	0.9901574803149606
0.28719653470333434	0.9321178120617111		0.33545390285771987	0.9580989876265467		0.3596889831364233	0.9552868391451068		0.596081995354943	0.9901574803149606
0.28810315301702427	0.9321178120617111		0.33545390285771987	0.9583802024746907		0.35989094213874584	0.9552868391451068		0.5974957083712007	0.9901574803149606
0.28810315301702427	0.932398316970547		0.3359588003635262	0.9583802024746907		0.36261738867009996	0.9552868391451068		0.5974957083712007	0.9904386951631046
0.2884053591215876	0.932398316970547		0.3359588003635262	0.9586614173228346		0.36261738867009996	0.9555680539932508		0.5988084418862971	0.9904386951631046
0.28860682985796315	0.932398316970547		0.3361607593658487	0.9586614173228346		0.3639301221851964	0.9555680539932508		0.5990104008886196	0.9904386951631046
0.28880830059433865	0.932398316970547		0.3361607593658487	0.9592238470191226		0.3639301221851964	0.9558492688413949		0.5993133393921034	0.9904386951631046
0.28880830059433865	0.9326788218793829		0.33969504190649297	0.9592238470191226		0.36433404018984145	0.9558492688413949		0.5993133393921034	0.9907199100112486
0.29132668479903295	0.9326788218793829		0.3398970009088155	0.9592238470191226		0.364535999192164	0.9558492688413949		0.5994143188932647	0.9907199100112486
0.29132668479903295	0.9329593267882188		0.3405028779157831	0.9592238470191226		0.366454609714228	0.9558492688413949		0.5996162778955872	0.9907199100112486
0.2921325677445351	0.9329593267882188		0.3407048369181056	0.9592238470191226		0.366454609714228	0.9561304836895388		0.60143390891649	0.9907199100112486
0.2921325677445351	0.9332398316970547		0.34090679592042816	0.9592238470191226		0.36746440472584063	0.9561304836895388		0.6016358679188125	0.9907199100112486
0.29354286289916387	0.9332398316970547		0.34110875492275067	0.9592238470191226		0.36746440472584063	0.9564116985376828		0.6017368474199738	0.9907199100112486
0.2937443336355394	0.9332398316970547		0.341613652428557	0.9592238470191226		0.3677673432293245	0.9564116985376828		0.6019388064222962	0.9907199100112486
0.29444948121285386	0.9332398316970547		0.341613652428557	0.9595050618672666		0.3677673432293245	0.9566929133858267		0.6066848429768757	0.9907199100112486
0.29465095194922936	0.9332398316970547		0.34292638594365343	0.9595050618672666		0.36807028173280826	0.9566929133858267		0.6068868019791982	0.9907199100112486
0.29686713004936033	0.9332398316970547		0.343128344945976	0.9595050618672666		0.36807028173280826	0.9569741282339708		0.6074926789861658	0.9907199100112486
0.29686713004936033	0.9335203366058906		0.34373422195294356	0.9595050618672666		0.37372513379783906	0.9569741282339708		0.6074926789861658	0.9910011248593926
0.2976730129948625	0.9335203366058906		0.34393618095526607	0.9595050618672666		0.37372513379783906	0.9572553430821147		0.6099161870140362	0.9910011248593926
0.2976730129948625	0.9338008415147265		0.3447440169645562	0.9595050618672666		0.37513884681409676	0.9572553430821147		0.6101181460163587	0.9910011248593926
0.29827742520398914	0.9338008415147265		0.3447440169645562	0.9597862767154106		0.37513884681409676	0.9575365579302587		0.6146622235686156	0.9910011248593926
0.29847889594036464	0.9338008415147265		0.3461577299808139	0.9597862767154106		0.37544178531758055	0.9575365579302587		0.6150661415732607	0.9910011248593926
0.29847889594036464	0.9340813464235624		0.3463596889831364	0.9597862767154106		0.37544178531758055	0.9578177727784027		0.6214278501464203	0.9910011248593926
0.2989825727813035	0.9340813464235624		0.34858123800868424	0.9597862767154106		0.3760476623245481	0.9578177727784027		0.6216298091487428	0.9910011248593926
0.2989825727813035	0.9343618513323984		0.34858123800868424	0.9600674915635545		0.3760476623245481	0.9580989876265467		0.6242552761789357	0.9910011248593926
0.30049360330412006	0.9343618513323984		0.3492880945168131	0.9600674915635545		0.3764515803291932	0.9580989876265467		0.6242552761789357	0.9912823397075365
0.30049360330412006	0.9346423562412343		0.3492880945168131	0.9603487064116986		0.3764515803291932	0.9583802024746907		0.6244572351812582	0.9912823397075365
0.30099728014505894	0.9346423562412343		0.35080278703423207	0.9603487064116986		0.37796627284661216	0.9583802024746907		0.6246591941835807	0.9912823397075365
0.30099728014505894	0.9349228611500702		0.35100474603655457	0.9603487064116986		0.37796627284661216	0.9586614173228346		0.6274866202160961	0.9912823397075365
0.3028105167724388	0.9349228611500702		0.35110572553771585	0.9603487064116986		0.37837019085125717	0.9586614173228346		0.6276885792184187	0.9912823397075365
0.3028105167724388	0.9352033660589061		0.35130768454003836	0.9603487064116986		0.37837019085125717	0.9589426321709786		0.6291022922346764	0.9912823397075365
0.30311272287700214	0.9352033660589061		0.3521155205493285	0.9603487064116986		0.3791780268605473	0.9589426321709786		0.6291022922346764	0.9915635545556806
0.30311272287700214	0.9354838709677419		0.3521155205493285	0.9609111361079865		0.3791780268605473	0.9592238470191226		0.6311218822579017	0.9915635545556806
0.30331419361337764	0.9354838709677419		0.352317479551651	0.9609111361079865		0.38018782187215994	0.9592238470191226		0.6311218822579017	0.9918447694038245
0.30331419361337764	0.9360448807854137		0.35241845905281227	0.9609111361079865		0.38018782187215994	0.9595050618672666		0.631626779763708	0.9918447694038245
0.30583257781807194	0.9360448807854137		0.35241845905281227	0.9611923509561305		0.380591739876805	0.9595050618672666		0.6318287387660305	0.9918447694038245
0.30583257781807194	0.9366058906030855		0.3531253155609411	0.9611923509561305		0.380591739876805	0.9597862767154106		0.6345551852973846	0.9918447694038245
0.3061347839226352	0.9366058906030855		0.3531253155609411	0.9614735658042745		0.38109663738261135	0.9597862767154106		0.6353630213066748	0.9918447694038245
0.3061347839226352	0.9368863955119214		0.3537311925679087	0.9614735658042745		0.38109663738261135	0.9600674915635545		0.638897303847319	0.9918447694038245
0.3069406668681374	0.9368863955119214		0.3537311925679087	0.9617547806524185		0.38240937089770777	0.9600674915635545		0.6390992628496415	0.9918447694038245
0.3069406668681374	0.9371669004207573		0.35443804907603754	0.9617547806524185		0.38240937089770777	0.9603487064116986		0.640815914369383	0.9918447694038245
0.3087539034955173	0.9371669004207573		0.35443804907603754	0.9620359955005624		0.38362112491164296	0.9603487064116986		0.6410178733717056	0.9918447694038245
0.3087539034955173	0.9374474053295933		0.35989094213874584	0.9620359955005624		0.38382308391396547	0.9603487064116986		0.6422296273856407	0.9918447694038245
0.30955978644101945	0.9374474053295933		0.35989094213874584	0.9623172103487064		0.38442896092093304	0.9603487064116986		0.6422296273856407	0.9921259842519685
0.3098619925455828	0.9374474053295933		0.36069877814803597	0.9623172103487064		0.38442896092093304	0.9606299212598425		0.642330606886802	0.9921259842519685
0.3098619925455828	0.9377279102384292		0.36069877814803597	0.9628796400449944		0.3847318994244168	0.9606299212598425		0.642330606886802	0.9924071991001124
0.3099627279137705	0.9377279102384292		0.361102696152681	0.9628796400449944		0.3847318994244168	0.9609111361079865		0.6425325658891246	0.9924071991001124
0.31016419865014605	0.9377279102384292		0.361102696152681	0.9631608548931384		0.3862465919418358	0.9609111361079865		0.642734524891447	0.9924071991001124
0.31117155233202376	0.9377279102384292		0.3619105321619711	0.9631608548931384		0.3862465919418358	0.9614735658042745		0.6445521559123498	0.9924071991001124
0.31117155233202376	0.9380084151472651		0.36211249116429367	0.9631608548931384		0.3868524689488034	0.9614735658042745		0.6447541149146723	0.9924071991001124
0.3124811121184648	0.9380084151472651		0.36352620418055137	0.9631608548931384		0.3868524689488034	0.9617547806524185		0.6454609714228011	0.9924071991001124
0.3124811121184648	0.938288920056101		0.36352620418055137	0.9634420697412823		0.38867009996970614	0.9617547806524185		0.6456629304251237	0.9924071991001124
0.3125818474866526	0.938288920056101		0.3637281631828739	0.9634420697412823		0.38867009996970614	0.9620359955005624		0.64616782793093	0.9924071991001124
0.31278331822302813	0.938288920056101		0.3639301221851964	0.9634420697412823		0.3902857719882864	0.9620359955005624		0.6463697869332525	0.9924071991001124
0.3129847889594036	0.938288920056101		0.3644350196910027	0.9634420697412823		0.3902857719882864	0.9623172103487064		0.6490962334646067	0.9924071991001124
0.3129847889594036	0.9385694249649369		0.3644350196910027	0.9637232845894264		0.3920024235080279	0.9623172103487064		0.6490962334646067	0.9926884139482565
0.31328699506396696	0.9385694249649369		0.3650408966979703	0.9637232845894264		0.3920024235080279	0.9625984251968503		0.6508128849843482	0.9926884139482565
0.31328699506396696	0.9391304347826087		0.3650408966979703	0.9640044994375703		0.39291123901847924	0.9625984251968503		0.6510148439866708	0.9926884139482565
0.31338773043215473	0.9391304347826087		0.3656467737049379	0.9640044994375703		0.39291123901847924	0.9628796400449944		0.6511158234878319	0.9926884139482565
0.31338773043215473	0.9394109396914446		0.3656467737049379	0.9642857142857143		0.3931131980208018	0.9628796400449944		0.6513177824901545	0.9926884139482565
0.31389140727309356	0.9394109396914446		0.36716146622235685	0.9642857142857143		0.3931131980208018	0.9631608548931384		0.6516207209936383	0.9926884139482565
0.31389140727309356	0.9396914446002805		0.3675653842270019	0.9642857142857143		0.3933151570231243	0.9631608548931384		0.6518226799959608	0.9926884139482565
0.31429434874584466	0.9396914446002805		0.36857517923861455	0.9642857142857143		0.3935171160254468	0.9631608548931384		0.6520246389982833	0.9926884139482565
0.31429434874584466	0.9399719495091164		0.36857517923861455	0.9645669291338582		0.3951327880440271	0.9631608548931384		0.6520246389982833	0.9929696287964005
0.31439508411403244	0.9399719495091164		0.3690800767444209	0.9645669291338582		0.3951327880440271	0.9634420697412823		0.6528324750075735	0.9929696287964005
0.31439508411403244	0.9405329593267883		0.3692820357467434	0.9645669291338582		0.39563768554983336	0.9634420697412823		0.6528324750075735	0.9932508436445444
0.3144958194822202	0.9405329593267883		0.36978693325254974	0.9645669291338582		0.39563768554983336	0.9637232845894264		0.6536403110168636	0.9932508436445444
0.3144958194822202	0.9408134642356242		0.36998889225487225	0.9645669291338582		0.3963445420579622	0.9637232845894264		0.6538422700191862	0.9932508436445444
0.3178200866324166	0.9408134642356242		0.3707967282641624	0.9645669291338582		0.3963445420579622	0.9640044994375703		0.6542461880238312	0.9932508436445444
0.3180215573687922	0.9408134642356242		0.3707967282641624	0.9648481439820022		0.39826315258002626	0.9640044994375703		0.6544481470261537	0.9932508436445444
0.3204392062052987	0.9408134642356242		0.3716045642734525	0.9648481439820022		0.39826315258002626	0.9642857142857143		0.6548520650307987	0.9932508436445444
0.3204392062052987	0.94109396914446		0.3716045642734525	0.9651293588301463		0.3994749065939614	0.9642857142857143		0.6556599010400889	0.9932508436445444
0.3209428830462375	0.94109396914446		0.3722104412804201	0.9651293588301463		0.3994749065939614	0.9648481439820022		0.6581843885691204	0.9932508436445444
0.3209428830462375	0.9413744740532959		0.3722104412804201	0.9654105736782902		0.400080783600929	0.9648481439820022		0.6589922245784106	0.9932508436445444
0.32134582451898863	0.9413744740532959		0.37311925679087143	0.9654105736782902		0.400080783600929	0.9651293588301463		0.659497122084217	0.9932508436445444
0.3215472952553642	0.9413744740532959		0.37311925679087143	0.9656917885264342		0.40028274260325153	0.9651293588301463		0.6596990810865394	0.9932508436445444
0.3232597965145563	0.9413744740532959		0.373321215793194	0.9656917885264342		0.40109057861254166	0.9651293588301463		0.6606078965969908	0.9932508436445444
0.3232597965145563	0.9416549789621318		0.373321215793194	0.9659730033745781		0.40129253761486416	0.9651293588301463		0.6608098555993134	0.9932508436445444
0.3234612672509318	0.9416549789621318		0.3736241542966778	0.9659730033745781		0.4022013531253156	0.9651293588301463		0.6611127941027971	0.9932508436445444
0.3257781807192505	0.9416549789621318		0.3738261132990003	0.9659730033745781		0.4022013531253156	0.9654105736782902		0.6611127941027971	0.9935320584926884
0.3257781807192505	0.9419354838709677		0.3758457033222256	0.9659730033745781		0.40250429162879936	0.9654105736782902		0.6644451176411188	0.9935320584926884
0.32608038682381385	0.9419354838709677		0.3760476623245481	0.9659730033745781		0.40250429162879936	0.9656917885264342		0.6646470766434414	0.9935320584926884
0.3262818575601894	0.9419354838709677		0.37705745733616075	0.9659730033745781		0.4033121276380895	0.9656917885264342		0.6649500151469252	0.9935320584926884
0.3262818575601894	0.9422159887798036		0.37705745733616075	0.9662542182227222		0.4033121276380895	0.9659730033745781		0.6651519741492476	0.9935320584926884
0.32678553440112823	0.9422159887798036		0.37736039583964454	0.9662542182227222		0.40543269716247604	0.9659730033745781		0.6666666666666666	0.9935320584926884
0.3269870051375038	0.9422159887798036		0.3775623548419671	0.9662542182227222		0.40543269716247604	0.9662542182227222		0.6666666666666666	0.9938132733408324
0.3286995063966959	0.9422159887798036		0.38129859638493385	0.9662542182227222		0.4077552256891851	0.9662542182227222		0.6669696051701505	0.9938132733408324
0.3286995063966959	0.9424964936886395		0.38129859638493385	0.9665354330708661		0.4077552256891851	0.9665354330708661		0.6674745026759568	0.9938132733408324
0.3289009771330714	0.9424964936886395		0.3815005553872564	0.9665354330708661		0.40866404119963645	0.9665354330708661		0.6676764616782793	0.9938132733408324
0.3289009771330714	0.9427769985974754		0.3817025143895789	0.9665354330708661		0.40866404119963645	0.9668166479190101		0.6686862566898919	0.9938132733408324
0.32950538934219803	0.9427769985974754		0.3826113299000303	0.9665354330708661		0.4102797132182167	0.9668166479190101		0.6688882156922145	0.9938132733408324
0.32950538934219803	0.9430575035063113		0.38281328890235283	0.9665354330708661		0.4102797132182167	0.9670978627671541		0.6712107442189236	0.9938132733408324
0.3297068600785736	0.9430575035063113		0.38301524790467534	0.9665354330708661		0.41270322124608705	0.9670978627671541		0.6714127032212461	0.9938132733408324
0.3297068600785736	0.9433380084151473		0.3832172069069979	0.9665354330708661		0.41270322124608705	0.9676602924634421		0.6738362112491164	0.9938132733408324
0.32980759544676136	0.9433380084151473		0.38392406341512675	0.9665354330708661		0.41290518024840955	0.9676602924634421		0.6738362112491164	0.9940944881889764
0.32980759544676136	0.9436185133239832		0.38392406341512675	0.9668166479190101		0.41290518024840955	0.967941507311586		0.6775724527920832	0.9940944881889764
0.33021053691951247	0.9436185133239832		0.38523679693022317	0.9668166479190101		0.4133090982530546	0.967941507311586		0.6777744117944058	0.9940944881889764
0.33021053691951247	0.9438990182328191		0.38523679693022317	0.9670978627671541		0.4133090982530546	0.96822272215973		0.679794001817631	0.9940944881889764
0.33051274302407574	0.9438990182328191		0.3864485509441583	0.9670978627671541		0.4134100777542159	0.96822272215973		0.679794001817631	0.9943757030371203
0.33051274302407574	0.944179523141655		0.3868524689488034	0.9670978627671541		0.4134100777542159	0.968503937007874		0.6820155508431789	0.9943757030371203
0.3341392162788355	0.944179523141655		0.38695344844996465	0.9670978627671541		0.4137130162576997	0.968503937007874		0.6822175098455013	0.9943757030371203
0.334340687015211	0.944179523141655		0.38715540745228716	0.9670978627671541		0.4137130162576997	0.968785151856018		0.686660607896597	0.9943757030371203
0.3351465699607132	0.944179523141655		0.3879632434615773	0.9670978627671541		0.4148237907704736	0.968785151856018		0.686660607896597	0.9946569178852643
0.33534804069708873	0.944179523141655		0.3879632434615773	0.9673790776152981		0.4148237907704736	0.969066366704162		0.6868625668989196	0.9946569178852643
0.3355495114334643	0.944179523141655		0.38816520246389985	0.9673790776152981		0.41613652428557	0.969066366704162		0.687064525901242	0.9946569178852643
0.3355495114334643	0.9444600280504909		0.38947793597899627	0.9673790776152981		0.41613652428557	0.9693475815523059		0.6874684439058871	0.9946569178852643
0.33575098216983984	0.9444600280504909		0.38947793597899627	0.967941507311586		0.41704533979602143	0.9693475815523059		0.6874684439058871	0.9949381327334084
0.33575098216983984	0.9447405329593268		0.38957891548015755	0.967941507311586		0.41704533979602143	0.96962879640045		0.6901948904372412	0.9949381327334084
0.3364561297471542	0.9447405329593268		0.38957891548015755	0.96822272215973		0.41714631929718266	0.96962879640045		0.6903968494395638	0.9949381327334084
0.3364561297471542	0.9450210378681627		0.39523376754518835	0.96822272215973		0.41714631929718266	0.9699100112485939		0.6935272139755629	0.9949381327334084
0.3368590712199053	0.9450210378681627		0.39543572654751086	0.96822272215973		0.4178531758053115	0.9699100112485939		0.6937291729778855	0.9949381327334084
0.3370605419562808	0.9450210378681627		0.396243562556801	0.96822272215973		0.4178531758053115	0.9701912260967379		0.6949409269918206	0.9949381327334084
0.3370605419562808	0.9453015427769986		0.396243562556801	0.968503937007874		0.42118549934363325	0.9701912260967379		0.6951428859941432	0.9949381327334084
0.3386723078472852	0.9453015427769986		0.3972533575684136	0.968503937007874		0.42118549934363325	0.9704724409448819		0.6966575785115622	0.9949381327334084
0.3386723078472852	0.9455820476858345		0.39745531657073613	0.968503937007874		0.4234070483691811	0.9704724409448819		0.6968595375138846	0.9949381327334084
0.33907524932003624	0.9455820476858345		0.39745531657073613	0.968785151856018		0.4236090073715036	0.9704724409448819		0.697364435019691	0.9949381327334084
0.33907524932003624	0.9458625525946704		0.39836413208118754	0.968785151856018		0.42421488437847116	0.9704724409448819		0.6975663940220135	0.9949381327334084
0.3393774554245996	0.9458625525946704		0.39856609108351004	0.968785151856018		0.42421488437847116	0.9710348706411699		0.6978693325254973	0.9949381327334084
0.3393774554245996	0.9461430575035064		0.39856609108351004	0.969066366704162		0.42512369988892257	0.9710348706411699		0.6980712915278199	0.9949381327334084
0.3402840737382895	0.9461430575035064		0.3986670705846713	0.969066366704162		0.42512369988892257	0.9713160854893138		0.7121074421892356	0.9949381327334084
0.3402840737382895	0.9464235624123423		0.3986670705846713	0.9693475815523059		0.4253256588912451	0.9713160854893138		0.7121074421892356	0.9952193475815523
0.3412914274201672	0.9464235624123423		0.3993739270928002	0.9693475815523059		0.42552761789356763	0.9713160854893138		0.7185701302635565	0.9952193475815523
0.3412914274201672	0.9467040673211781		0.3993739270928002	0.96962879640045		0.4261334949005352	0.9713160854893138		0.7185701302635565	0.9955005624296963
0.34149289815654277	0.9467040673211781		0.40028274260325153	0.96962879640045		0.4263354539028577	0.9713160854893138		0.7240230233262648	0.9955005624296963
0.34149289815654277	0.946984572230014		0.4004847016055741	0.96962879640045		0.42653741290518027	0.9713160854893138		0.7242249823285873	0.9955005624296963
0.3417951042611061	0.946984572230014		0.401999394122993	0.96962879640045		0.42653741290518027	0.9715973003374578		0.7257396748460062	0.9955005624296963
0.3417951042611061	0.9472650771388499		0.401999394122993	0.9699100112485939		0.42714328991214784	0.9715973003374578		0.7257396748460062	0.9957817772778402
0.34219804573385715	0.9472650771388499		0.4024033121276381	0.9699100112485939		0.42714328991214784	0.9718785151856018		0.7266484903564576	0.9957817772778402
0.3423995164702327	0.9472650771388499		0.40270625063112186	0.9699100112485939		0.428355043926083	0.9718785151856018		0.7266484903564576	0.9960629921259843
0.3428024579429838	0.9472650771388499		0.40270625063112186	0.9701912260967379		0.4286579824295668	0.9718785151856018		0.7271533878622639	0.9960629921259843
0.3428024579429838	0.9475455820476858		0.4029082096334444	0.9701912260967379		0.42875896193072804	0.9718785151856018		0.7271533878622639	0.9966254218222722
0.34290319331117153	0.9475455820476858		0.40391800464505706	0.9701912260967379		0.4289609209330506	0.9718785151856018		0.7310915884075533	0.9966254218222722
0.3431046640475471	0.9475455820476858		0.40411996364737957	0.9701912260967379		0.4292638594365344	0.9718785151856018		0.7310915884075533	0.9971878515185602
0.3435076055202982	0.9475455820476858		0.4049277996566697	0.9701912260967379		0.4292638594365344	0.9721597300337458		0.7364435019691002	0.9971878515185602
0.34370907625667374	0.9475455820476858		0.4049277996566697	0.9704724409448819		0.42986973644350196	0.9721597300337458		0.7366454609714228	0.9971878515185602
0.34370907625667374	0.9478260869565217		0.4057356356659598	0.9704724409448819		0.4300716954458245	0.9721597300337458		0.7369483994749066	0.9971878515185602
0.34391054699304924	0.9478260869565217		0.40593759466828233	0.9704724409448819		0.430273654448147	0.9721597300337458		0.7371503584772291	0.9971878515185602
0.34391054699304924	0.9481065918653576		0.4061395536706049	0.9704724409448819		0.430273654448147	0.9724409448818898		0.7380591739876805	0.9971878515185602
0.3450186360431147	0.9481065918653576		0.4063415126729274	0.9704724409448819		0.4359285065131778	0.9724409448818898		0.7382611329900031	0.9971878515185602
0.3452201067794903	0.9481065918653576		0.40684641017873374	0.9704724409448819		0.4359285065131778	0.9727221597300337		0.7412905180248409	0.9971878515185602
0.3461267250931802	0.9481065918653576		0.40684641017873374	0.9707536557930259		0.4410784610724023	0.9727221597300337		0.7412905180248409	0.9974690663667042
0.3461267250931802	0.9483870967741935		0.40725032818337875	0.9707536557930259		0.4410784610724023	0.9730033745781778		0.743209128546905	0.9974690663667042
0.3467311373023068	0.9483870967741935		0.410784610724023	0.9707536557930259		0.44148237907704735	0.9730033745781778		0.743209128546905	0.9977502812148481
0.3467311373023068	0.9486676016830294		0.410784610724023	0.9710348706411699		0.44148237907704735	0.9732845894263217		0.7447238210643239	0.9977502812148481
0.3478392263523723	0.9486676016830294		0.41098656972634556	0.9710348706411699		0.44269413309098254	0.9732845894263217		0.7447238210643239	0.9980314960629921
0.3478392263523723	0.9489481065918653		0.4117944057356357	0.9710348706411699		0.44269413309098254	0.9735658042744657		0.7476522265980006	0.9980314960629921
0.35186864107988314	0.9489481065918653		0.41260224174492577	0.9710348706411699		0.4451176411188529	0.9735658042744657		0.7478541856003231	0.9980314960629921
0.3520701118162587	0.9489481065918653		0.41280420074724833	0.9710348706411699		0.4451176411188529	0.9738470191226096		0.748157124103807	0.9980314960629921
0.35398408381182633	0.9489481065918653		0.41421791376350603	0.9710348706411699		0.44542057962233667	0.9738470191226096		0.7483590831061294	0.9980314960629921
0.35398408381182633	0.9492286115007013		0.41421791376350603	0.9713160854893138		0.44542057962233667	0.9741282339707537		0.748561042108452	0.9980314960629921
0.35539437896645515	0.9492286115007013		0.4148237907704736	0.9713160854893138		0.44986367767343227	0.9741282339707537		0.7487630011107745	0.9980314960629921
0.35539437896645515	0.9495091164095372		0.4148237907704736	0.9715973003374578		0.44986367767343227	0.9744094488188977		0.7538119761688378	0.9980314960629921
0.35609952654376953	0.9495091164095372		0.41522770877511866	0.9715973003374578		0.45026759567807734	0.9744094488188977		0.7540139351711602	0.9980314960629921
0.35609952654376953	0.9497896213183731		0.41522770877511866	0.9718785151856018		0.4504695546803999	0.9744094488188977		0.7566394022013532	0.9980314960629921
0.35670393875289613	0.9497896213183731		0.4165404422902151	0.9718785151856018		0.4505705341815611	0.9744094488188977		0.7568413612036756	0.9980314960629921
0.3569054094892717	0.9497896213183731		0.4165404422902151	0.9721597300337458		0.4505705341815611	0.9746906636670416		0.7700696758558013	0.9980314960629921
0.35871864611665155	0.9497896213183731		0.41664142179137637	0.9721597300337458		0.4560234272442694	0.9746906636670416		0.7702716348581238	0.9980314960629921
0.35871864611665155	0.950070126227209		0.41684338079369887	0.9721597300337458		0.45683126325355955	0.9746906636670416		0.7710794708674139	0.9980314960629921
0.35881938148483933	0.950070126227209		0.4175502373018277	0.9721597300337458		0.45703322225588205	0.9746906636670416		0.7712814298697365	0.9980314960629921
0.35881938148483933	0.9503506311360449		0.4175502373018277	0.9724409448818898		0.45733616075936584	0.9746906636670416		0.7728971018883166	0.9980314960629921
0.35942379369396593	0.9503506311360449		0.41845905281227913	0.9724409448818898		0.45733616075936584	0.9749718785151856		0.7730990608906392	0.9980314960629921
0.35942379369396593	0.9506311360448808		0.41866101181460164	0.9724409448818898		0.4579420377663334	0.9749718785151856		0.7770372614359286	0.9980314960629921
0.35972599979852926	0.9506311360448808		0.4204786428355044	0.9724409448818898		0.4579420377663334	0.9752530933633295		0.777239220438251	0.9980314960629921
0.35972599979852926	0.9509116409537167		0.4206806018378269	0.9724409448818898		0.4608704433000101	0.9752530933633295		0.7822881954963142	0.9980314960629921
0.36043114737584364	0.9509116409537167		0.42280117136221346	0.9724409448818898		0.4608704433000101	0.9758155230596175		0.7824901544986368	0.9980314960629921
0.36043114737584364	0.9511921458625526		0.423003130364536	0.9724409448818898		0.46147632030697766	0.9758155230596175		0.7867312935474099	0.9980314960629921
0.3610355595849703	0.9511921458625526		0.42512369988892257	0.9724409448818898		0.4616782793093002	0.9758155230596175		0.7869332525497325	0.9980314960629921
0.3610355595849703	0.9517531556802244		0.42512369988892257	0.9727221597300337		0.4620821973139453	0.9758155230596175		0.7871352115520549	0.9980314960629921
0.36254659010778684	0.9517531556802244		0.4253256588912451	0.9727221597300337		0.4636978693325255	0.9758155230596175		0.787943047561345	0.9980314960629921
0.36254659010778684	0.9520336605890604		0.4253256588912451	0.9730033745781778		0.46440472584065434	0.9758155230596175		0.7881450065636676	0.9980314960629921
[truncated: 789 more rows]

## Sheet: Figure 4a
Enzyme sequence identity	Accuarcy (all data points)	Accuarcy (molecules from training set)	Accuarcy (molecules not part of training set)
<40%	0.88836143394991	0.8967112024665982	0.7084870848708487
40-60%	0.936026936026936	0.940205153865399	0.8322981366459627
60-80%	0.9517543859649122	0.9534583063994829	0.8979591836734694

## Sheet: Figure 4b
False Positive Rate (Seq. identity level <40%)	True Positive Rate (Seq. identity level <40%)		False Positive Rate (Seq. identity level 40-60%)	True Positive Rate (Seq. identity level 40-60%)		False Positive Rate (Seq. identity level 60-80%)	True Positive Rate (Seq. identity level 60-80%)
0.0	0.0		0.0	0.0		0.0	0.0
0.0	0.0006203473945409429		0.0	0.0009074410163339383		0.0	0.0023752969121140144
0.0	0.017990074441687345		0.0	0.011796733212341199		0.0	0.007125890736342043
0.0	0.019230769230769232		0.0	0.013611615245009074		0.0	0.009501187648456057
0.0	0.04528535980148883		0.0	0.04809437386569873		0.0	0.1377672209026128
0.0	0.04652605459057072		0.0003272251308900524	0.04809437386569873		0.000425531914893617	0.1377672209026128
0.0	0.05334987593052109		0.0003272251308900524	0.06352087114337568		0.000425531914893617	0.13895486935866982
0.0	0.05459057071960298		0.0003272251308900524	0.07078039927404718		0.000425531914893617	0.14845605700712589
0.0	0.10918114143920596		0.0003272251308900524	0.12885662431941924		0.000425531914893617	0.27197149643705465
0.0	0.11042183622828784		0.000981675392670157	0.12885662431941924		0.000425531914893617	0.27434679334916867
0.0	0.12220843672456576		0.000981675392670157	0.19782214156079855		0.000425531914893617	0.28028503562945367
0.0	0.12344913151364764		0.0013089005235602095	0.19782214156079855		0.000425531914893617	0.2826603325415677
0.0	0.14516129032258066		0.0013089005235602095	0.3203266787658802		0.000425531914893617	0.32185273159144895
0.00022237046920169	0.14516129032258066		0.0013089005235602095	0.3221415607985481		0.000425531914893617	0.32422802850356297
0.00022237046920169	0.15074441687344914		0.0013089005235602095	0.3275862068965517		0.000425531914893617	0.331353919239905
0.00022237046920169	0.15570719602977667		0.0013089005235602095	0.33484573502722326		0.000425531914893617	0.333729216152019
0.00022237046920169	0.15694789081885857		0.0013089005235602095	0.3702359346642468		0.000425531914893617	0.34679334916864607
0.00022237046920169	0.15818858560794044		0.0016361256544502618	0.3702359346642468		0.000851063829787234	0.34679334916864607
0.00022237046920169	0.1588089330024814		0.0016361256544502618	0.39836660617059894		0.000851063829787234	0.35629453681710216
0.00044474093840338	0.1588089330024814		0.001963350785340314	0.39836660617059894		0.001276595744680851	0.35629453681710216
0.00044474093840338	0.17307692307692307		0.001963350785340314	0.4056261343012704		0.001276595744680851	0.38836104513064135
0.00066711140760507	0.17307692307692307		0.001963350785340314	0.4128856624319419		0.001276595744680851	0.39073634204275537
0.00066711140760507	0.1761786600496278		0.001963350785340314	0.4618874773139746		0.001276595744680851	0.40380047505938244
0.00088948187680676	0.1761786600496278		0.001963350785340314	0.46370235934664245		0.001276595744680851	0.40617577197149646
0.00088948187680676	0.21277915632754343		0.001963350785340314	0.5054446460980037		0.001276595744680851	0.42042755344418054
0.0011118523460084502	0.21277915632754343		0.0022905759162303663	0.5054446460980037		0.001276595744680851	0.42280285035629456
0.0011118523460084502	0.23821339950372208		0.0022905759162303663	0.5136116152450091		0.001276595744680851	0.5130641330166271
0.0011118523460084502	0.24317617866004962		0.002617801047120419	0.5136116152450091		0.001702127659574468	0.5130641330166271
0.0011118523460084502	0.271712158808933		0.002617801047120419	0.514519056261343		0.001702127659574468	0.5463182897862233
0.00133422281521014	0.271712158808933		0.002617801047120419	0.5217785843920145		0.002127659574468085	0.5463182897862233
0.00133422281521014	0.2890818858560794		0.002617801047120419	0.5490018148820327		0.002127659574468085	0.5605700712589073
0.00177896375361352	0.2890818858560794		0.0029450261780104713	0.5490018148820327		0.002553191489361702	0.5605700712589073
0.00177896375361352	0.29280397022332505		0.0029450261780104713	0.5499092558983666		0.002553191489361702	0.5653206650831354
0.0020013342228152103	0.29280397022332505		0.0032722513089005235	0.5499092558983666		0.0029787234042553193	0.5653206650831354
0.0020013342228152103	0.29404466501240695		0.0032722513089005235	0.558076225045372		0.0029787234042553193	0.5665083135391924
0.0020013342228152103	0.29528535980148884		0.003599476439790576	0.558076225045372		0.003404255319148936	0.5665083135391924
0.0022237046920169003	0.29528535980148884		0.003599476439790576	0.5843920145190563		0.003404255319148936	0.5843230403800475
0.0022237046920169003	0.32878411910669975		0.003926701570680628	0.5843920145190563		0.003829787234042553	0.5843230403800475
0.0024460751612185904	0.32878411910669975		0.003926701570680628	0.588021778584392		0.003829787234042553	0.5902612826603325
0.0024460751612185904	0.3548387096774194		0.004581151832460733	0.588021778584392		0.00425531914893617	0.5902612826603325
0.00266844563042028	0.3548387096774194		0.004581151832460733	0.5961887477313974		0.00425531914893617	0.5950118764845606
0.00266844563042028	0.358560794044665		0.004908376963350785	0.5961887477313974		0.00425531914893617	0.5973871733966746
0.00289081609962197	0.358560794044665		0.004908376963350785	0.6088929219600726		0.00425531914893617	0.6033254156769596
0.00289081609962197	0.3598014888337469		0.00556282722513089	0.6088929219600726		0.004680851063829788	0.6033254156769596
0.00311318656882366	0.3598014888337469		0.00556282722513089	0.6107078039927405		0.004680851063829788	0.6057007125890737
0.00311318656882366	0.36910669975186106		0.00556282722513089	0.6125226860254084		0.005106382978723404	0.6057007125890737
0.00333555703802535	0.36910669975186106		0.00556282722513089	0.6288566243194192		0.005106382978723404	0.6128266033254157
0.00333555703802535	0.3753101736972705		0.0058900523560209425	0.6288566243194192		0.005531914893617021	0.6128266033254157
0.00333555703802535	0.37655086848635233		0.0058900523560209425	0.6361161524500908		0.005531914893617021	0.6175771971496437
0.00333555703802535	0.3784119106699752		0.006217277486910994	0.6361161524500908		0.005957446808510639	0.6175771971496437
0.00355792750722704	0.3784119106699752		0.006217277486910994	0.662431941923775		0.005957446808510639	0.6413301662707839
0.00355792750722704	0.3790322580645161		0.006544502617801047	0.662431941923775		0.006382978723404255	0.6413301662707839
0.00378029797642873	0.3790322580645161		0.006544502617801047	0.6687840290381125		0.006382978723404255	0.6567695961995249
0.00378029797642873	0.3901985111662531		0.0068717277486911	0.6687840290381125		0.006808510638297872	0.6567695961995249
0.00378029797642873	0.391439205955335		0.0068717277486911	0.6742286751361162		0.006808510638297872	0.7066508313539193
0.00378029797642873	0.3933002481389578		0.007198952879581152	0.6742286751361162		0.00723404255319149	0.7066508313539193
0.004002668445630421	0.3933002481389578		0.007198952879581152	0.6996370235934665		0.00723404255319149	0.7078384798099763
0.004002668445630421	0.3976426799007444		0.007526178010471204	0.6996370235934665		0.007659574468085106	0.7078384798099763
0.004225038914832111	0.3976426799007444		0.007526178010471204	0.7023593466424682		0.007659574468085106	0.7161520190023754
0.004225038914832111	0.4267990074441687		0.007853403141361256	0.7023593466424682		0.008085106382978723	0.7161520190023754
0.004447409384033801	0.4267990074441687		0.007853403141361256	0.7114337568058077		0.008085106382978723	0.7256532066508313
0.004447409384033801	0.4274193548387097		0.008180628272251309	0.7114337568058077		0.00851063829787234	0.7256532066508313
0.004669779853235491	0.4274193548387097		0.008180628272251309	0.7159709618874773		0.00851063829787234	0.7304038004750594
0.004669779853235491	0.4472704714640198		0.009162303664921465	0.7159709618874773		0.008936170212765958	0.7304038004750594
0.004892150322437181	0.4472704714640198		0.009162303664921465	0.7196007259528131		0.008936170212765958	0.7387173396674585
0.004892150322437181	0.4478908188585608		0.009489528795811518	0.7196007259528131		0.008936170212765958	0.7410926365795725
0.005114520791638871	0.4478908188585608		0.009489528795811518	0.7323049001814882		0.009361702127659575	0.7410926365795725
0.005114520791638871	0.4485111662531017		0.00981675392670157	0.7323049001814882		0.009361702127659575	0.7517814726840855
0.00533689126084056	0.4485111662531017		0.00981675392670157	0.735934664246824		0.010638297872340425	0.7517814726840855
0.00533689126084056	0.45285359801488834		0.010143979057591623	0.735934664246824		0.010638297872340425	0.7577197149643705
0.00555926173004225	0.45285359801488834		0.010143979057591623	0.7395644283121597		0.011063829787234043	0.7577197149643705
0.00555926173004225	0.45471464019851116		0.010143979057591623	0.7422867513611615		0.011063829787234043	0.7624703087885986
0.00578163219924394	0.45471464019851116		0.010471204188481676	0.7422867513611615		0.01148936170212766	0.7624703087885986
0.00578163219924394	0.4596774193548387		0.010471204188481676	0.7477313974591652		0.01148936170212766	0.7695961995249406
0.00600400266844563	0.4596774193548387		0.010798429319371727	0.7477313974591652		0.01148936170212766	0.7719714964370546
0.00600400266844563	0.4633995037220844		0.010798429319371727	0.7495462794918331		0.01148936170212766	0.8135391923990499
0.00622637313764732	0.4633995037220844		0.01112565445026178	0.7495462794918331		0.011914893617021277	0.8135391923990499
0.00622637313764732	0.47146401985111663		0.01112565445026178	0.7513611615245009		0.011914893617021277	0.8171021377672208
0.0066711140760507	0.47146401985111663		0.011452879581151832	0.7513611615245009		0.01276595744680851	0.8171021377672208
0.0066711140760507	0.4770471464019851		0.011452879581151832	0.7540834845735027		0.01276595744680851	0.8230403800475059
0.00689348454525239	0.4770471464019851		0.011780104712041885	0.7540834845735027		0.013617021276595745	0.8230403800475059
0.00689348454525239	0.47890818858560796		0.011780104712041885	0.7568058076225045		0.013617021276595745	0.8242280285035629
0.00711585501445408	0.47890818858560796		0.012107329842931938	0.7568058076225045		0.014042553191489362	0.8242280285035629
0.00711585501445408	0.48945409429280395		0.012107329842931938	0.7676950998185118		0.014042553191489362	0.8266033254156769
0.00711585501445408	0.49069478908188585		0.012761780104712041	0.7676950998185118		0.01446808510638298	0.8266033254156769
0.00711585501445408	0.4913151364764268		0.012761780104712041	0.7749546279491834		0.01446808510638298	0.832541567695962
0.00733822548365577	0.4913151364764268		0.013089005235602094	0.7749546279491834		0.014893617021276596	0.832541567695962
0.00733822548365577	0.49193548387096775		0.013089005235602094	0.7758620689655172		0.014893617021276596	0.8444180522565321
0.00756059595285746	0.49193548387096775		0.013416230366492147	0.7758620689655172		0.015319148936170212	0.8444180522565321
0.00756059595285746	0.49627791563275436		0.013416230366492147	0.779491833030853		0.015319148936170212	0.8515439429928741
0.00778296642205915	0.49627791563275436		0.0137434554973822	0.779491833030853		0.016170212765957447	0.8515439429928741
0.00778296642205915	0.4975186104218362		0.0137434554973822	0.7831215970961888		0.016170212765957447	0.8527315914489311
0.008005336891260841	0.4975186104218362		0.01407068062827225	0.7831215970961888		0.016595744680851062	0.8527315914489311
0.008005336891260841	0.4993796526054591		0.01407068062827225	0.7894736842105263		0.016595744680851062	0.8622327790973872
0.00822770736046253	0.4993796526054591		0.014397905759162303	0.7894736842105263		0.01702127659574468	0.8622327790973872
0.00822770736046253	0.5024813895781638		0.014397905759162303	0.7912885662431942		0.01702127659574468	0.8681710213776722
0.00867244829886591	0.5024813895781638		0.014725130890052356	0.7912885662431942		0.017872340425531916	0.8681710213776722
0.00867244829886591	0.5043424317617866		0.014725130890052356	0.7958257713248639		0.017872340425531916	0.8693586698337292
0.008894818768067601	0.5043424317617866		0.015052356020942409	0.7958257713248639		0.01829787234042553	0.8693586698337292
0.008894818768067601	0.5099255583126551		0.015052356020942409	0.7967332123411979		0.01829787234042553	0.8764845605700713
0.009339559706470981	0.5099255583126551		0.015379581151832461	0.7967332123411979		0.01872340425531915	0.8764845605700713
0.009339559706470981	0.5142679900744417		0.015379581151832461	0.7976406533575318		0.01872340425531915	0.8847980997624703
0.00956193017567267	0.5142679900744417		0.016361256544502618	0.7976406533575318		0.019148936170212766	0.8847980997624703
0.00956193017567267	0.5155086848635235		0.016361256544502618	0.7994555353901996		0.019148936170212766	0.8871733966745843
0.01000667111407605	0.5155086848635235		0.01668848167539267	0.7994555353901996		0.01957446808510638	0.8871733966745843
0.01000667111407605	0.5266749379652605		0.01668848167539267	0.8012704174228675		0.01957446808510638	0.8931116389548693
0.010229041583277742	0.5266749379652605		0.017015706806282723	0.8012704174228675		0.02	0.8931116389548693
0.010229041583277742	0.5297766749379652		0.017015706806282723	0.8021778584392014		0.02	0.8966745843230404
0.01045141205247943	0.5297766749379652		0.01767015706806283	0.8021778584392014		0.020851063829787235	0.8966745843230404
0.01045141205247943	0.5403225806451613		0.01767015706806283	0.8058076225045372		0.020851063829787235	0.8978622327790974
0.01067378252168112	0.5403225806451613		0.01832460732984293	0.8058076225045372		0.02170212765957447	0.8978622327790974
0.01067378252168112	0.5490074441687345		0.01832460732984293	0.809437386569873		0.02170212765957447	0.9002375296912114
0.01089615299088281	0.5490074441687345		0.018651832460732983	0.809437386569873		0.0225531914893617	0.9002375296912114
0.01089615299088281	0.5496277915632755		0.018651832460732983	0.8112522686025408		0.0225531914893617	0.9038004750593824
0.0111185234600845	0.5496277915632755		0.018979057591623036	0.8112522686025408		0.02297872340425532	0.9038004750593824
0.0111185234600845	0.5508684863523573		0.018979057591623036	0.8157894736842105		0.023829787234042554	0.9038004750593824
0.01156326439848788	0.5508684863523573		0.01930628272251309	0.8157894736842105		0.025106382978723404	0.9038004750593824
0.01156326439848788	0.5521091811414393		0.01930628272251309	0.8166969147005445		0.025106382978723404	0.9073634204275535
0.01200800533689126	0.5521091811414393		0.020942408376963352	0.8166969147005445		0.026382978723404255	0.9073634204275535
0.01200800533689126	0.5527295285359801		0.020942408376963352	0.8203266787658802		0.026382978723404255	0.9204275534441805
0.012230375806092951	0.5527295285359801		0.021269633507853405	0.8203266787658802		0.02723404255319149	0.9204275534441805
0.012230375806092951	0.5539702233250621		0.021269633507853405	0.8212341197822142		0.02723404255319149	0.9216152019002375
0.01245274627529464	0.5539702233250621		0.021596858638743454	0.8212341197822142		0.028085106382978724	0.9216152019002375
0.01245274627529464	0.5570719602977667		0.021596858638743454	0.8266787658802178		0.03148936170212766	0.9216152019002375
0.012675116744496331	0.5570719602977667		0.021924083769633507	0.8266787658802178		0.03148936170212766	0.9228028503562945
0.012675116744496331	0.5638957816377171		0.021924083769633507	0.8284936479128857		0.033191489361702124	0.9228028503562945
0.01289748721369802	0.5638957816377171		0.02225130890052356	0.8284936479128857		0.033191489361702124	0.9251781472684085
0.01289748721369802	0.5645161290322581		0.02225130890052356	0.8321234119782214		0.03404255319148936	0.9251781472684085
0.0133422281521014	0.5645161290322581		0.023232984293193717	0.8321234119782214		0.03404255319148936	0.9275534441805225
0.0133422281521014	0.565136476426799		0.023232984293193717	0.8348457350272233		0.03489361702127659	0.9275534441805225
0.013564598621303091	0.565136476426799		0.023887434554973823	0.8348457350272233		0.03489361702127659	0.9311163895486936
0.013564598621303091	0.5688585607940446		0.023887434554973823	0.8357531760435571		0.03531914893617021	0.9311163895486936
0.01378696909050478	0.5688585607940446		0.024214659685863876	0.8357531760435571		0.03531914893617021	0.9323040380047506
0.01378696909050478	0.5725806451612904		0.024869109947643978	0.8357531760435571		0.03702127659574468	0.9323040380047506
0.014009339559706471	0.5725806451612904		0.024869109947643978	0.837568058076225		0.03702127659574468	0.9334916864608076
0.014009339559706471	0.5738213399503722		0.025523560209424083	0.837568058076225		0.03702127659574468	0.9358669833729216
0.01423171002890816	0.5738213399503722		0.025523560209424083	0.838475499092559		0.03787234042553191	0.9358669833729216
0.01423171002890816	0.576302729528536		0.025850785340314136	0.838475499092559		0.03787234042553191	0.9406175771971497
0.014454080498109851	0.576302729528536		0.025850785340314136	0.8421052631578947		0.03829787234042553	0.9406175771971497
0.014454080498109851	0.5769230769230769		0.02617801047120419	0.8421052631578947		0.03829787234042553	0.9418052256532067
0.014898821436513231	0.5769230769230769		0.02617801047120419	0.8457350272232305		0.04127659574468085	0.9418052256532067
0.014898821436513231	0.5775434243176178		0.026832460732984294	0.8457350272232305		0.04127659574468085	0.9441805225653207
0.015343562374916611	0.5775434243176178		0.026832460732984294	0.8475499092558983		0.04212765957446808	0.9441805225653207
0.015343562374916611	0.5794044665012407		0.027159685863874346	0.8475499092558983		0.04212765957446808	0.9477434679334917
0.0155659328441183	0.5794044665012407		0.027159685863874346	0.8539019963702359		0.04297872340425532	0.9477434679334917
0.0155659328441183	0.5818858560794045		0.0281413612565445	0.8539019963702359		0.04297872340425532	0.9489311163895487
0.016010673782521682	0.5818858560794045		0.0281413612565445	0.8548094373865699		0.04468085106382979	0.9489311163895487
0.016010673782521682	0.5849875930521092		0.028468586387434554	0.8548094373865699		0.04468085106382979	0.9501187648456056
0.01623304425172337	0.5849875930521092		0.028468586387434554	0.8566243194192378		0.04723404255319149	0.9501187648456056
0.01623304425172337	0.5924317617866005		0.028795811518324606	0.8566243194192378		0.04723404255319149	0.9513064133016627
0.01645541472092506	0.5924317617866005		0.028795811518324606	0.8584392014519057		0.04808510638297872	0.9513064133016627
0.01645541472092506	0.5961538461538461		0.029777486910994765	0.8584392014519057		0.04808510638297872	0.9548693586698337
0.01667778519012675	0.5961538461538461		0.029777486910994765	0.8593466424682396		0.04851063829787234	0.9548693586698337
0.01667778519012675	0.598014888337469		0.030759162303664923	0.8593466424682396		0.04851063829787234	0.9560570071258907
0.016900155659328443	0.598014888337469		0.030759162303664923	0.8602540834845736		0.05106382978723404	0.9560570071258907
0.016900155659328443	0.5986352357320099		0.031413612565445025	0.8602540834845736		0.05106382978723404	0.9572446555819477
0.01712252612853013	0.5986352357320099		0.031413612565445025	0.8620689655172413		0.05276595744680851	0.9572446555819477
0.01712252612853013	0.6004962779156328		0.03174083769633508	0.8620689655172413		0.05276595744680851	0.9584323040380047
0.01734489659773182	0.6004962779156328		0.03174083769633508	0.8656987295825771		0.05446808510638298	0.9584323040380047
0.01734489659773182	0.6011166253101737		0.03206806282722513	0.8656987295825771		0.05446808510638298	0.9608076009501187
0.017567267066933512	0.6011166253101737		0.03206806282722513	0.8666061705989111		0.05574468085106383	0.9608076009501187
0.017567267066933512	0.6017369727047146		0.032395287958115186	0.8666061705989111		0.05574468085106383	0.9619952494061758
0.01801200800533689	0.6017369727047146		0.032395287958115186	0.867513611615245		0.056595744680851066	0.9619952494061758
0.01801200800533689	0.6035980148883374		0.032722513089005235	0.867513611615245		0.056595744680851066	0.9631828978622328
0.01801200800533689	0.608560794044665		0.032722513089005235	0.868421052631579		0.05787234042553192	0.9631828978622328
0.01801200800533689	0.609181141439206		0.03337696335078534	0.868421052631579		0.05787234042553192	0.9643705463182898
0.01823437847453858	0.609181141439206		0.03337696335078534	0.8711433756805808		0.05914893617021277	0.9643705463182898
0.01823437847453858	0.6141439205955335		0.03370418848167539	0.8711433756805808		0.05914893617021277	0.9655581947743468
0.01890148988214365	0.6141439205955335		0.03370418848167539	0.8720508166969148		0.06468085106382979	0.9655581947743468
0.01890148988214365	0.6147642679900744		0.034031413612565446	0.8720508166969148		0.06468085106382979	0.9679334916864608
0.01912386035134534	0.6147642679900744		0.034031413612565446	0.8729582577132486		0.07787234042553191	0.9679334916864608
0.01912386035134534	0.6153846153846154		0.034358638743455495	0.8729582577132486		0.07787234042553191	0.9691211401425178
0.019346230820547032	0.6153846153846154		0.034358638743455495	0.8756805807622504		0.08170212765957446	0.9691211401425178
0.019346230820547032	0.619727047146402		0.03468586387434555	0.8756805807622504		0.08170212765957446	0.9703087885985748
0.019568601289748723	0.619727047146402		0.03468586387434555	0.8765880217785844		0.0825531914893617	0.9703087885985748
0.019568601289748723	0.6203473945409429		0.03599476439790576	0.8765880217785844		0.0825531914893617	0.9714964370546318
0.0200133422281521	0.6203473945409429		0.03599476439790576	0.8774954627949183		0.08553191489361703	0.9714964370546318
0.0200133422281521	0.6246898263027295		0.03632198952879581	0.8774954627949183		0.08553191489361703	0.9726840855106889
0.020235712697353792	0.6246898263027295		0.03632198952879581	0.8793103448275862		0.08851063829787234	0.9726840855106889
0.020235712697353792	0.6253101736972705		0.03664921465968586	0.8793103448275862		0.08936170212765958	0.9726840855106889
0.020458083166555483	0.6253101736972705		0.03664921465968586	0.8802177858439202		0.09063829787234043	0.9726840855106889
0.020458083166555483	0.6308933002481389		0.03697643979057592	0.8802177858439202		0.09148936170212765	0.9726840855106889
0.02068045363575717	0.6308933002481389		0.03697643979057592	0.8820326678765881		0.09531914893617022	0.9726840855106889
0.02068045363575717	0.6321339950372209		0.037303664921465966	0.8820326678765881		0.09531914893617022	0.9738717339667459
0.02090282410495886	0.6321339950372209		0.037303664921465966	0.882940108892922		0.09617021276595744	0.9738717339667459
0.02090282410495886	0.6346153846153846		0.03959424083769633	0.882940108892922		0.09702127659574468	0.9738717339667459
0.021125194574160552	0.6346153846153846		0.03959424083769633	0.8847549909255898		0.10340425531914893	0.9738717339667459
0.021125194574160552	0.6364764267990074		0.04057591623036649	0.8847549909255898		0.10340425531914893	0.9750593824228029
0.02179230598176562	0.6364764267990074		0.04057591623036649	0.8920145190562614		0.10680851063829787	0.9750593824228029
0.02179230598176562	0.6370967741935484		0.0412303664921466	0.8920145190562614		0.10680851063829787	0.9762470308788599
0.022237046920169	0.6370967741935484		0.0412303664921466	0.8929219600725953		0.1127659574468085	0.9762470308788599
0.022237046920169	0.6377171215880894		0.041884816753926704	0.8929219600725953		0.1127659574468085	0.9774346793349169
0.02245941738937069	0.6377171215880894		0.041884816753926704	0.8938294010889292		0.11446808510638298	0.9774346793349169
0.02245941738937069	0.640818858560794		0.04253926701570681	0.8938294010889292		0.11446808510638298	0.9798099762470309
0.022904158327774073	0.640818858560794		0.04253926701570681	0.895644283121597		0.12085106382978723	0.9798099762470309
0.022904158327774073	0.641439205955335		0.04286649214659686	0.895644283121597		0.12085106382978723	0.9809976247030879
0.02312652879697576	0.641439205955335		0.04286649214659686	0.896551724137931		0.12127659574468085	0.9809976247030879
0.02312652879697576	0.642059553349876		0.04319371727748691	0.896551724137931		0.12127659574468085	0.982185273159145
0.02401601067378252	0.642059553349876		0.04319371727748691	0.8974591651542649		0.12638297872340426	0.982185273159145
0.02401601067378252	0.6433002481389578		0.04417539267015707	0.8974591651542649		0.12723404255319148	0.982185273159145
0.024683122081387593	0.6433002481389578		0.04417539267015707	0.8992740471869328		0.1425531914893617	0.982185273159145
0.024683122081387593	0.6439205955334988		0.04712041884816754	0.8992740471869328		0.14340425531914894	0.982185273159145
0.02490549255058928	0.6439205955334988		0.04712041884816754	0.9001814882032668		0.1451063829787234	0.982185273159145
0.02490549255058928	0.6451612903225806		0.048102094240837695	0.9001814882032668		0.14595744680851064	0.982185273159145
0.02512786301979097	0.6451612903225806		0.048102094240837695	0.9010889292196007		0.1472340425531915	0.982185273159145
0.02512786301979097	0.6457816377171216		0.04842931937172775	0.9010889292196007		0.1472340425531915	0.9833729216152018
0.025572603958194353	0.6457816377171216		0.04842931937172775	0.9019963702359347		0.15021276595744681	0.9833729216152018
0.025572603958194353	0.6532258064516129		0.05039267015706806	0.9019963702359347		0.15021276595744681	0.9845605700712589
0.02579497442739604	0.6532258064516129		0.05039267015706806	0.9029038112522686		0.15531914893617021	0.9845605700712589
0.02579497442739604	0.6544665012406948		0.05202879581151833	0.9029038112522686		0.15531914893617021	0.9857482185273159
0.0266844563042028	0.6544665012406948		0.05202879581151833	0.9038112522686026		0.1825531914893617	0.9857482185273159
0.0266844563042028	0.6550868486352357		0.052683246073298426	0.9038112522686026		0.1825531914893617	0.9869358669833729
0.02690682677340449	0.6550868486352357		0.052683246073298426	0.9056261343012704		0.18553191489361703	0.9869358669833729
0.02690682677340449	0.6557071960297767		0.05464659685863874	0.9056261343012704		0.18553191489361703	0.9881235154394299
0.027129197242606182	0.6557071960297767		0.05464659685863874	0.9065335753176044		0.18638297872340426	0.9881235154394299
0.027129197242606182	0.6563275434243176		0.0549738219895288	0.9065335753176044		0.18638297872340426	0.9893111638954869
0.02757393818100956	0.6563275434243176		0.0549738219895288	0.9074410163339383		0.18893617021276596	0.9893111638954869
0.02757393818100956	0.6594292803970223		0.05595549738219895	0.9074410163339383		0.18978723404255318	0.9893111638954869
0.02779630865021125	0.6594292803970223		0.05595549738219895	0.9092558983666061		0.19361702127659575	0.9893111638954869
0.02779630865021125	0.6600496277915633		0.056282722513089	0.9092558983666061		0.19446808510638297	0.9893111638954869
0.028018679119412943	0.6600496277915633		0.056282722513089	0.9101633393829401		0.19574468085106383	0.9893111638954869
0.028018679119412943	0.6612903225806451		0.057264397905759164	0.9101633393829401		0.19702127659574467	0.9893111638954869
0.028241049588614633	0.6612903225806451		0.057264397905759164	0.911978221415608		0.19702127659574467	0.9904988123515439
0.028241049588614633	0.663151364764268		0.05824607329842932	0.911978221415608		0.19957446808510637	0.9904988123515439
0.02846342005781632	0.663151364764268		0.05824607329842932	0.9137931034482759		0.20042553191489362	0.9904988123515439
0.02846342005781632	0.6681141439205955		0.058573298429319375	0.9137931034482759		0.21617021276595744	0.9904988123515439
0.028908160996219703	0.6681141439205955		0.058573298429319375	0.9147005444646098		0.21617021276595744	0.9916864608076009
0.028908160996219703	0.6693548387096774		0.058900523560209424	0.9147005444646098		0.2170212765957447	0.9916864608076009
0.02935290193462308	0.6693548387096774		0.058900523560209424	0.9156079854809437		0.2174468085106383	0.9916864608076009
0.02935290193462308	0.6712158808933002		0.05922774869109947	0.9156079854809437		0.21829787234042553	0.9916864608076009
0.029575272403824772	0.6712158808933002		0.05922774869109947	0.9165154264972777		0.2251063829787234	0.9916864608076009
0.029575272403824772	0.6730769230769231		0.06119109947643979	0.9165154264972777		0.22595744680851063	0.9916864608076009
0.030020013342228154	0.6730769230769231		0.06119109947643979	0.9174228675136116		0.23063829787234041	0.9916864608076009
0.030020013342228154	0.674937965260546		0.06217277486910995	0.9174228675136116		0.23063829787234041	0.9928741092636579
0.03024238381142984	0.674937965260546		0.06217277486910995	0.9192377495462795		0.2702127659574468	0.9928741092636579
0.03024238381142984	0.6755583126550868		0.0625	0.9192377495462795		0.27106382978723403	0.9928741092636579
0.030687124749833223	0.6755583126550868		0.0625	0.9201451905626135		0.274468085106383	0.9928741092636579
0.030687124749833223	0.6761786600496278		0.06544502617801047	0.9201451905626135		0.274468085106383	0.994061757719715
0.03157660662663998	0.6761786600496278		0.06544502617801047	0.9210526315789473		0.28127659574468084	0.994061757719715
0.03157660662663998	0.6767990074441688		0.06675392670157068	0.9210526315789473		0.28212765957446806	0.994061757719715
0.032021347565043365	0.6767990074441688		0.06675392670157068	0.9219600725952813		0.2927659574468085	0.994061757719715
0.032021347565043365	0.6780397022332506		0.06740837696335078	0.9219600725952813		0.2936170212765957	0.994061757719715
0.03268845897264843	0.6780397022332506		0.06740837696335078	0.9228675136116152		0.31106382978723407	0.994061757719715
0.03268845897264843	0.6786600496277916		0.06806282722513089	0.9228675136116152		0.31106382978723407	0.995249406175772
0.03291082944185012	0.6786600496277916		0.06904450261780105	0.9228675136116152		0.3119148936170213	0.995249406175772
0.03291082944185012	0.6792803970223326		0.06904450261780105	0.9237749546279492		0.3127659574468085	0.995249406175772
0.03313319991105181	0.6792803970223326		0.06969895287958115	0.9237749546279492		0.32680851063829786	0.995249406175772
0.03313319991105181	0.6799007444168734		0.06969895287958115	0.9246823956442831		0.3276595744680851	0.995249406175772
0.0333555703802535	0.6799007444168734		0.0700261780104712	0.9246823956442831		0.33489361702127657	0.995249406175772
0.0333555703802535	0.6805210918114144		0.0700261780104712	0.925589836660617		0.33489361702127657	0.996437054631829
0.03402268178785857	0.6805210918114144		0.07362565445026178	0.925589836660617		0.34	0.996437054631829
0.03402268178785857	0.6811414392059554		0.07362565445026178	0.926497277676951		0.34	0.997624703087886
0.03446742272626195	0.6811414392059554		0.07657068062827226	0.926497277676951		0.3404255319148936	0.997624703087886
0.03446742272626195	0.6823821339950372		0.07722513089005235	0.926497277676951		0.34127659574468083	0.997624703087886
0.03468979319546364	0.6823821339950372		0.0775523560209424	0.926497277676951		0.3502127659574468	0.997624703087886
0.03468979319546364	0.6830024813895782		0.0775523560209424	0.9274047186932849		0.3502127659574468	0.998812351543943
0.03491216366466533	0.6830024813895782		0.07820680628272252	0.9274047186932849		0.3519148936170213	0.998812351543943
0.03491216366466533	0.68424317617866		0.07820680628272252	0.9283121597096189		0.3527659574468085	0.998812351543943
0.035356904603068715	0.68424317617866		0.07951570680628273	0.9283121597096189		0.36127659574468085	0.998812351543943
0.035356904603068715	0.6873449131513648		0.07951570680628273	0.9292196007259528		0.3621276595744681	0.998812351543943
0.03580164554147209	0.6873449131513648		0.07984293193717278	0.9292196007259528		0.37446808510638296	0.998812351543943
0.03580164554147209	0.6879652605459057		0.07984293193717278	0.9301270417422868		0.3753191489361702	0.998812351543943
0.03602401601067378	0.6879652605459057		0.08017015706806283	0.9301270417422868		0.4025531914893617	0.998812351543943
0.03602401601067378	0.6885856079404467		0.08017015706806283	0.9310344827586207		0.4034042553191489	0.998812351543943
0.03624638647987547	0.6885856079404467		0.08082460732984294	0.9310344827586207		0.405531914893617	0.998812351543943
0.03624638647987547	0.6892059553349876		0.08082460732984294	0.9319419237749547		0.40638297872340423	0.998812351543943
0.036913497887480544	0.6892059553349876		0.08278795811518325	0.9319419237749547		0.4174468085106383	0.998812351543943
0.036913497887480544	0.6916873449131513		0.08278795811518325	0.9328493647912885		0.41829787234042554	0.998812351543943
0.03758060929508561	0.6916873449131513		0.08376963350785341	0.9328493647912885		0.4195744680851064	0.998812351543943
0.03758060929508561	0.6954094292803971		0.0844240837696335	0.9328493647912885		0.4204255319148936	0.998812351543943
0.0378029797642873	0.6954094292803971		0.08671465968586388	0.9328493647912885		0.43319148936170215	0.998812351543943
0.0378029797642873	0.6966501240694789		0.08736910994764398	0.9328493647912885		0.4340425531914894	0.998812351543943
0.03847009117189237	0.6966501240694789		0.09195026178010471	0.9328493647912885		0.4685106382978723	0.998812351543943
0.03847009117189237	0.6978908188585607		0.09195026178010471	0.9337568058076225		0.4693617021276596	0.998812351543943
0.038692461641094064	0.6978908188585607		0.09522251308900524	0.9337568058076225		0.48212765957446807	0.998812351543943
0.038692461641094064	0.6985111662531017		0.09522251308900524	0.9346642468239564		0.4829787234042553	0.998812351543943
0.038914832110295755	0.6985111662531017		0.09620418848167539	0.9346642468239564		0.4897872340425532	0.998812351543943
0.038914832110295755	0.6991315136476427		0.09620418848167539	0.9355716878402904		0.4906382978723404	0.998812351543943
0.039137202579497446	0.6991315136476427		0.09816753926701571	0.9355716878402904		0.49531914893617024	0.998812351543943
0.039137202579497446	0.7009925558312655		0.09816753926701571	0.9364791288566243		0.49617021276595746	0.998812351543943
0.040471425394707584	0.7009925558312655		0.09947643979057591	0.9364791288566243		0.4978723404255319	0.998812351543943
0.040471425394707584	0.7016129032258065		0.09947643979057591	0.9382940108892922		0.4991489361702128	0.998812351543943
0.040693795863909275	0.7016129032258065		0.10274869109947644	0.9382940108892922		0.5110638297872341	0.998812351543943
0.040693795863909275	0.7028535980148883		0.10340314136125654	0.9382940108892922		0.5127659574468085	0.998812351543943
0.040916166333110966	0.7028535980148883		0.1050392670157068	0.9382940108892922		0.5668085106382978	0.998812351543943
0.040916166333110966	0.7047146401985112		0.10569371727748691	0.9382940108892922		0.5676595744680851	0.998812351543943
0.04113853680231265	0.7047146401985112		0.10634816753926701	0.9382940108892922		0.5757446808510638	0.998812351543943
0.04113853680231265	0.706575682382134		0.10634816753926701	0.9392014519056261		0.5765957446808511	0.998812351543943
0.04136090727151434	0.706575682382134		0.10667539267015706	0.9392014519056261		0.5782978723404255	0.998812351543943
0.04136090727151434	0.707196029776675		0.10732984293193717	0.9392014519056261		0.5791489361702128	0.998812351543943
0.042028018679119414	0.707196029776675		0.1106020942408377	0.9392014519056261		0.5876595744680851	0.998812351543943
0.042028018679119414	0.7096774193548387		0.1106020942408377	0.9401088929219601		0.5885106382978723	0.998812351543943
0.042250389148321105	0.7096774193548387		0.11125654450261781	0.9401088929219601		0.6072340425531915	0.998812351543943
0.042250389148321105	0.7109181141439206		0.11125654450261781	0.941016333938294		0.6080851063829787	0.998812351543943
0.04269513008672448	0.7109181141439206		0.11223821989528796	0.941016333938294		0.6229787234042553	0.998812351543943
0.04269513008672448	0.7115384615384616		0.11223821989528796	0.941923774954628		0.6238297872340426	0.998812351543943
0.04291750055592617	0.7115384615384616		0.11420157068062828	0.941923774954628		0.6387234042553191	0.998812351543943
0.04291750055592617	0.7121588089330024		0.11485602094240838	0.941923774954628		0.6395744680851064	0.998812351543943
0.04313987102512786	0.7121588089330024		0.11616492146596859	0.941923774954628		0.6425531914893617	0.998812351543943
0.04313987102512786	0.7127791563275434		0.11616492146596859	0.9428312159709619		0.6434042553191489	0.998812351543943
0.04336224149432955	0.7127791563275434		0.1181282722513089	0.9428312159709619		0.645531914893617	0.998812351543943
0.04336224149432955	0.7133995037220844		0.1181282722513089	0.9437386569872959		0.6468085106382979	0.998812351543943
0.044029352901934625	0.7133995037220844		0.12238219895287958	0.9437386569872959		0.6506382978723404	0.998812351543943
0.044029352901934625	0.7146401985111662		0.12238219895287958	0.9446460980036298		0.6514893617021277	0.998812351543943
0.044474093840338	0.7146401985111662		0.1243455497382199	0.9446460980036298		0.6625531914893616	0.998812351543943
0.044474093840338	0.716501240694789		0.1243455497382199	0.9455535390199638		0.6634042553191489	0.998812351543943
0.04491883477874138	0.716501240694789		0.1256544502617801	0.9455535390199638		0.6702127659574468	0.998812351543943
0.04491883477874138	0.71712158808933		0.1256544502617801	0.9464609800362976		0.671063829787234	0.998812351543943
0.04536357571714476	0.71712158808933		0.12598167539267016	0.9464609800362976		0.6757446808510639	0.998812351543943
0.04536357571714476	0.717741935483871		0.12663612565445026	0.9464609800362976		0.676595744680851	0.998812351543943
0.045808316655548145	0.717741935483871		0.12761780104712042	0.9464609800362976		0.7238297872340426	0.998812351543943
0.045808316655548145	0.7196029776674938		0.12761780104712042	0.9482758620689655		0.7246808510638297	0.998812351543943
0.046030687124749836	0.7196029776674938		0.1325261780104712	0.9482758620689655		0.734468085106383	0.998812351543943
0.046030687124749836	0.7208436724565757		0.1325261780104712	0.9500907441016334		0.7353191489361702	0.998812351543943
0.04625305759395152	0.7208436724565757		0.1331806282722513	0.9500907441016334		0.7693617021276595	0.998812351543943
0.04625305759395152	0.7227047146401985		0.1331806282722513	0.9509981851179673		0.7702127659574468	0.998812351543943
0.04803202134756504	0.7227047146401985		0.13612565445026178	0.9509981851179673		0.7812765957446809	0.998812351543943
0.04803202134756504	0.7264267990074442		0.13678010471204188	0.9509981851179673		0.7846808510638298	0.998812351543943
0.04825439181676673	0.7264267990074442		0.13678010471204188	0.9519056261343013		0.7906382978723404	0.998812351543943
0.04825439181676673	0.7270471464019851		0.13710732984293195	0.9519056261343013		0.7914893617021277	0.998812351543943
0.04847676228596842	0.7270471464019851		0.13710732984293195	0.9528130671506352		0.8038297872340425	0.998812351543943
0.048921503224371804	0.7270471464019851		0.1387434554973822	0.9528130671506352		0.8046808510638298	0.998812351543943
0.049143873693573495	0.7270471464019851		0.1387434554973822	0.9537205081669692		0.8085106382978723	0.998812351543943
0.049143873693573495	0.7276674937965261		0.13907068062827224	0.9537205081669692		0.8093617021276596	0.998812351543943
0.04958861463197688	0.7276674937965261		0.13907068062827224	0.9546279491833031		0.8114893617021277	0.998812351543943
0.04958861463197688	0.728287841191067		0.13972513089005237	0.9546279491833031		0.8127659574468085	0.998812351543943
0.05003335557038025	0.728287841191067		0.14168848167539266	0.9546279491833031		0.8212765957446808	0.998812351543943
0.05025572603958194	0.728287841191067		0.14168848167539266	0.9555353901996371		0.8221276595744681	0.998812351543943
0.05025572603958194	0.7289081885856079		0.14397905759162305	0.9555353901996371		0.8238297872340425	0.998812351543943
0.05047809650878363	0.7289081885856079		0.14397905759162305	0.956442831215971		0.8246808510638298	0.998812351543943
0.05047809650878363	0.7295285359801489		0.1511780104712042	0.956442831215971		0.8268085106382979	0.998812351543943
0.05203468979319546	0.7295285359801489		0.1511780104712042	0.957350272232305		0.8276595744680851	0.998812351543943
0.05203468979319546	0.7313895781637717		0.15543193717277487	0.957350272232305		0.8472340425531915	0.998812351543943
0.05314654213920391	0.7313895781637717		0.15543193717277487	0.9582577132486388		0.8472340425531915	1.0
0.05314654213920391	0.7320099255583127		0.15903141361256545	0.9582577132486388		0.8591489361702128	1.0
0.0533689126084056	0.7320099255583127		0.15968586387434555	0.9582577132486388		0.86	1.0
0.0533689126084056	0.7326302729528535		0.16393979057591623	0.9582577132486388		0.8604255319148936	1.0
0.05359128307760729	0.7326302729528535		0.16393979057591623	0.9591651542649727		0.8638297872340426	1.0
0.05359128307760729	0.7332506203473945		0.1655759162303665	0.9591651542649727		0.8672340425531915	1.0
0.054036024016010674	0.7332506203473945		0.1655759162303665	0.9600725952813067		0.8680851063829788	1.0
0.054036024016010674	0.7344913151364765		0.16753926701570682	0.9600725952813067		0.8795744680851064	1.0
0.054258394485212365	0.7344913151364765		0.16753926701570682	0.9609800362976406		0.8804255319148936	1.0
0.054258394485212365	0.7351116625310173		0.17146596858638743	0.9609800362976406		0.8880851063829788	1.0
0.054480764954414056	0.7351116625310173		0.17408376963350786	0.9609800362976406		0.8889361702127659	1.0
0.054480764954414056	0.7369727047146402		0.17735602094240838	0.9609800362976406		0.8914893617021277	1.0
0.05537024683122081	0.7369727047146402		0.1799738219895288	0.9609800362976406		0.8923404255319148	1.0
0.05537024683122081	0.7375930521091811		0.18520942408376964	0.9609800362976406		0.8982978723404256	1.0
0.05714921058483433	0.7375930521091811		0.18520942408376964	0.9618874773139746		0.9017021276595745	1.0
0.057371581054036024	0.7375930521091811		0.193717277486911	0.9618874773139746		0.914468085106383	1.0
0.057371581054036024	0.7382133995037221		0.1943717277486911	0.9618874773139746		0.9153191489361702	1.0
0.057593951523237714	0.7382133995037221		0.1943717277486911	0.9627949183303085		0.9268085106382978	1.0
0.057593951523237714	0.738833746898263		0.19666230366492146	0.9627949183303085		0.9276595744680851	1.0
0.05826106293084279	0.738833746898263		0.19731675392670156	0.9627949183303085		0.9446808510638298	1.0
0.05826106293084279	0.739454094292804		0.19895287958115182	0.9627949183303085		0.945531914893617	1.0
0.059150544807649544	0.739454094292804		0.19960732984293195	0.9627949183303085		0.9468085106382979	1.0
0.059150544807649544	0.7406947890818859		0.20484293193717276	0.9627949183303085		0.9476595744680851	1.0
0.059372915276851235	0.7406947890818859		0.20484293193717276	0.9637023593466425		0.9523404255319149	1.0
0.059372915276851235	0.7419354838709677		0.2081151832460733	0.9637023593466425		0.9531914893617022	1.0
0.059595285746052926	0.7419354838709677		0.2081151832460733	0.9646098003629764		1.0	1.0
0.06004002668445631	0.7419354838709677		0.21204188481675393	0.9646098003629764
0.06026239715365799	0.7419354838709677		0.21204188481675393	0.9655172413793104
0.06070713809206137	0.7419354838709677		0.22218586387434555	0.9655172413793104
0.060929508561263064	0.7419354838709677		0.22480366492146597	0.9655172413793104
0.060929508561263064	0.7425558312655087		0.22578534031413613	0.9655172413793104
0.061151879030464755	0.7425558312655087		0.22578534031413613	0.9664246823956443
0.061151879030464755	0.7431761786600496		0.22774869109947643	0.9664246823956443
0.061374249499666446	0.7431761786600496		0.22774869109947643	0.9673321234119783
0.061374249499666446	0.7512406947890818		0.22840314136125656	0.9673321234119783
0.06204136090727151	0.7512406947890818		0.22840314136125656	0.9682395644283122
0.06204136090727151	0.7518610421836228		0.23003926701570682	0.9682395644283122
0.06270847231487658	0.7518610421836228		0.23003926701570682	0.969147005444646
0.06270847231487658	0.7531017369727047		0.24705497382198952	0.969147005444646
0.06293084278407828	0.7531017369727047		0.24705497382198952	0.97005444646098
0.06293084278407828	0.7537220843672456		0.2545811518324607	0.97005444646098
0.0644874360684901	0.7537220843672456		0.25523560209424084	0.97005444646098
0.0644874360684901	0.7543424317617866		0.268651832460733	0.97005444646098
0.06515454747609517	0.7543424317617866		0.268651832460733	0.9709618874773139
0.06515454747609517	0.7549627791563276		0.26897905759162305	0.9709618874773139
0.06626639982210362	0.7549627791563276		0.26897905759162305	0.9718693284936479
0.06626639982210362	0.7562034739454094		0.2693062827225131	0.9718693284936479
0.06648877029130532	0.7562034739454094		0.2699607329842932	0.9718693284936479
0.06648877029130532	0.7568238213399504		0.2732329842931937	0.9718693284936479
0.0669335112297087	0.7568238213399504		0.27585078534031415	0.9718693284936479
0.0669335112297087	0.7580645161290323		0.28272251308900526	0.9718693284936479
0.06737825216811208	0.7580645161290323		0.28272251308900526	0.9727767695099818
0.06737825216811208	0.7586848635235732		0.2843586387434555	0.9727767695099818
0.06760062263731377	0.7586848635235732		0.2850130890052356	0.9727767695099818
0.06760062263731377	0.7599255583126551		0.2882853403141361	0.9727767695099818
0.06782299310651546	0.7599255583126551		0.2882853403141361	0.9736842105263158
0.06782299310651546	0.760545905707196		0.2912303664921466	0.9736842105263158
0.06804536357571714	0.760545905707196		0.2912303664921466	0.9745916515426497
0.06804536357571714	0.7617866004962779		0.29450261780104714	0.9745916515426497
0.06826773404491883	0.7617866004962779		0.2951570680628272	0.9745916515426497
0.06826773404491883	0.7624069478908189		0.2954842931937173	0.9745916515426497
0.0689348454525239	0.7624069478908189		0.2954842931937173	0.9754990925589837
0.0689348454525239	0.7636476426799007		0.29679319371727747	0.9754990925589837
0.06937958639092728	0.7636476426799007		0.29679319371727747	0.9764065335753176
0.06937958639092728	0.7648883374689827		0.3010471204188482	0.9764065335753176
0.07071380920613743	0.7648883374689827		0.30170157068062825	0.9764065335753176
0.07071380920613743	0.7667493796526055		0.30170157068062825	0.9773139745916516
0.07293751389815432	0.7667493796526055		0.30857329842931935	0.9773139745916516
0.0733822548365577	0.7667493796526055		0.30857329842931935	0.9782214156079855
0.0733822548365577	0.7673697270471465		0.31348167539267013	0.9782214156079855
0.0736046253057594	0.7673697270471465		0.31348167539267013	0.9791288566243194
0.0736046253057594	0.7679900744416873		0.3213350785340314	0.9791288566243194
0.07449410718256616	0.7679900744416873		0.3219895287958115	0.9791288566243194
0.07493884812096953	0.7679900744416873		0.3268979057591623	0.9791288566243194
0.07493884812096953	0.7686104218362283		0.3275523560209424	0.9791288566243194
0.07516121859017122	0.7686104218362283		0.331151832460733	0.9791288566243194
0.07516121859017122	0.7698511166253101		0.331151832460733	0.9800362976406534
0.07538358905937291	0.7698511166253101		0.3318062827225131	0.9800362976406534
0.07538358905937291	0.7704714640198511		0.3324607329842932	0.9800362976406534
0.0756059595285746	0.7704714640198511		0.343913612565445	0.9800362976406534
0.0756059595285746	0.7710918114143921		0.34456806282722513	0.9800362976406534
0.0780520346897932	0.7710918114143921		0.3468586387434555	0.9800362976406534
0.0780520346897932	0.771712158808933		0.3468586387434555	0.9809437386569873
0.07827440515899489	0.771712158808933		0.35274869109947643	0.9809437386569873
0.07827440515899489	0.7723325062034739		0.35274869109947643	0.9818511796733213
0.07871914609739826	0.7723325062034739		0.35962041884816753	0.9818511796733213
0.07871914609739826	0.7735732009925558		0.36027486910994766	0.9818511796733213
0.07894151656659995	0.7735732009925558		0.3648560209424084	0.9818511796733213
0.07894151656659995	0.7741935483870968		0.3648560209424084	0.9827586206896551
0.0802757393818101	0.7741935483870968		0.37336387434554974	0.9827586206896551
0.0802757393818101	0.7748138957816377		0.37401832460732987	0.9827586206896551
0.08049810985101179	0.7748138957816377		0.38285340314136124	0.9827586206896551
0.08094285078941517	0.7748138957816377		0.38350785340314136	0.9827586206896551
0.08138759172781855	0.7748138957816377		0.3946335078534031	0.9827586206896551
0.08138759172781855	0.7754342431761787		0.3946335078534031	0.9836660617059891
0.08205470313542361	0.7754342431761787		0.3962696335078534	0.9836660617059891
0.08205470313542361	0.7766749379652605		0.3962696335078534	0.984573502722323
0.08249944407382699	0.7766749379652605		0.40903141361256545	0.984573502722323
0.08294418501223037	0.7766749379652605		0.4096858638743455	0.984573502722323
0.08494551923504559	0.7766749379652605		0.4109947643979058	0.984573502722323
0.08494551923504559	0.7772952853598015		0.4109947643979058	0.985480943738657
0.08516788970424728	0.7772952853598015		0.4142670157068063	0.985480943738657
0.08516788970424728	0.7785359801488834		0.4142670157068063	0.9863883847549909
0.08561263064265065	0.7785359801488834		0.42179319371727747	0.9863883847549909
0.08561263064265065	0.7791563275434243		0.42179319371727747	0.9872958257713249
0.08583500111185234	0.7791563275434243		0.42408376963350786	0.9872958257713249
0.08583500111185234	0.7797766749379652		0.42670157068062825	0.9872958257713249
0.08605737158105403	0.7797766749379652		0.4329188481675393	0.9872958257713249
0.08605737158105403	0.7803970223325062		0.4329188481675393	0.9882032667876588
0.08783633533466756	0.7803970223325062		0.4352094240837696	0.9882032667876588
0.08783633533466756	0.7810173697270472		0.43782722513089006	0.9882032667876588
0.08805870580386925	0.7810173697270472		0.4401178010471204	0.9882032667876588
0.08805870580386925	0.7816377171215881		0.4407722513089005	0.9882032667876588
0.08872581721147432	0.7816377171215881		0.44404450261780104	0.9882032667876588
0.08872581721147432	0.782258064516129		0.44535340314136124	0.9882032667876588
0.088948187680676	0.782258064516129		0.47971204188481675	0.9882032667876588
0.088948187680676	0.78287841191067		0.47971204188481675	0.9891107078039928
0.08917055814987769	0.78287841191067		0.48200261780104714	0.9891107078039928
0.08917055814987769	0.783498759305211		0.48200261780104714	0.9900181488203267
0.08983766955748276	0.783498759305211		0.487565445026178	0.9900181488203267
0.08983766955748276	0.7841191066997518		0.487565445026178	0.9909255898366606
0.09094952190349122	0.7841191066997518		0.4973821989528796	0.9909255898366606
0.09094952190349122	0.7847394540942928		0.4986910994764398	0.9909255898366606
0.09117189237269291	0.7847394540942928		0.5013089005235603	0.9909255898366606
0.09117189237269291	0.7853598014888338		0.5013089005235603	0.9918330308529946
0.09206137424949967	0.7853598014888338		0.5274869109947644	0.9918330308529946
0.09206137424949967	0.7866004962779156		0.5274869109947644	0.9927404718693285
0.09250611518790304	0.7866004962779156		0.5301047120418848	0.9927404718693285
0.09250611518790304	0.7872208436724566		0.5301047120418848	0.9936479128856625
0.09272848565710473	0.7872208436724566		0.5327225130890052	0.9936479128856625
0.09272848565710473	0.7890818858560794		0.5333769633507853	0.9936479128856625
0.09317322659550811	0.7890818858560794		0.5337041884816754	0.9936479128856625
0.09317322659550811	0.7897022332506204		0.5363219895287958	0.9936479128856625
0.09495219034912164	0.7897022332506204		0.5366492146596858	0.9936479128856625
0.09495219034912164	0.792803970223325		0.537303664921466	0.9936479128856625
0.09561930175672671	0.792803970223325		0.543520942408377	0.9936479128856625
0.09561930175672671	0.793424317617866		0.543520942408377	0.9945553539019963
0.09584167222592839	0.793424317617866		0.5481020942408377	0.9945553539019963
0.09584167222592839	0.794044665012407		0.5481020942408377	0.9954627949183303
0.09606404269513008	0.794044665012407		0.5494109947643979	0.9954627949183303
0.09606404269513008	0.7946650124069479		0.5520287958115183	0.9954627949183303
0.09762063597954192	0.7946650124069479		0.5713350785340314	0.9954627949183303
0.09762063597954192	0.7965260545905707		0.5719895287958116	0.9954627949183303
0.0980653769179453	0.7965260545905707		0.5742801047120419	0.9954627949183303
0.0980653769179453	0.7983870967741935		0.574934554973822	0.9954627949183303
0.09828774738714699	0.7983870967741935		0.5827879581151832	0.9954627949183303
0.09828774738714699	0.7990074441687345		0.5834424083769634	0.9954627949183303
0.09851011785634868	0.7990074441687345		0.5893324607329843	0.9954627949183303
0.09851011785634868	0.7996277915632755		0.5899869109947644	0.9954627949183303
0.10117856348676896	0.7996277915632755		0.5978403141361257	0.9954627949183303
0.10117856348676896	0.8002481389578163		0.5991492146596858	0.9954627949183303
0.10140093395597065	0.8002481389578163		0.6073298429319371	0.9954627949183303
0.10140093395597065	0.8008684863523573		0.6079842931937173	0.9954627949183303
0.10162330442517234	0.8008684863523573		0.6151832460732984	0.9954627949183303
0.10206804536357572	0.8008684863523573		0.6178010471204188	0.9954627949183303
0.1025127863019791	0.8008684863523573		0.6217277486910995	0.9954627949183303
0.10340226817878585	0.8008684863523573		0.6223821989528796	0.9954627949183303
0.10540360240160107	0.8008684863523573		0.6236910994764397	0.9954627949183303
0.10540360240160107	0.8027295285359801		0.6243455497382199	0.9954627949183303
0.10629308427840782	0.8027295285359801		0.6259816753926701	0.9954627949183303
0.10629308427840782	0.8033498759305211		0.6266361256544503	0.9954627949183303
0.10851678897042473	0.8033498759305211		0.6292539267015707	0.9954627949183303
0.10851678897042473	0.8039702233250621		0.6299083769633508	0.9954627949183303
0.10873915943962642	0.8039702233250621		0.6302356020942408	0.9954627949183303
0.10873915943962642	0.8045905707196029		0.6308900523560209	0.9954627949183303
0.10896152990882811	0.8045905707196029		0.6357984293193717	0.9954627949183303
0.1094062708472315	0.8045905707196029		0.637107329842932	0.9954627949183303
0.10962864131643318	0.8045905707196029		0.637434554973822	0.9954627949183303
0.10962864131643318	0.8052109181141439		0.6380890052356021	0.9954627949183303
0.111185234600845	0.8052109181141439		0.6403795811518325	0.9954627949183303
0.111185234600845	0.8058312655086849		0.6410340314136126	0.9954627949183303
0.11162997553924839	0.8058312655086849		0.6416884816753927	0.9954627949183303
0.11162997553924839	0.8064516129032258		0.6443062827225131	0.9954627949183303
0.1134089392928619	0.8064516129032258		0.6465968586387435	0.9954627949183303
0.1134089392928619	0.8070719602977667		0.6492146596858639	0.9954627949183303
0.11385368023126528	0.8070719602977667		0.649869109947644	0.9954627949183303
0.11385368023126528	0.8076923076923077		0.650523560209424	0.9954627949183303
0.11452079163887036	0.8076923076923077		0.6511780104712042	0.9954627949183303
0.11452079163887036	0.8089330024813896		0.6511780104712042	0.9963702359346642
0.11452079163887036	0.8095533498759305		0.6564136125654451	0.9963702359346642
0.11563264398487881	0.8095533498759305		0.6564136125654451	0.9972776769509982
0.11563264398487881	0.8101736972704715		0.6632853403141361	0.9972776769509982
0.11607738492328219	0.8101736972704715		0.6632853403141361	0.9981851179673321
0.11607738492328219	0.8107940446650124		0.6816099476439791	0.9981851179673321
0.11652212586168557	0.8107940446650124		0.6822643979057592	0.9981851179673321
0.11652212586168557	0.8114143920595533		0.6832460732984293	0.9981851179673321
0.11718923726929063	0.8114143920595533		0.6839005235602095	0.9981851179673321
0.11718923726929063	0.8120347394540943		0.7081151832460733	0.9981851179673321
0.1178563486768957	0.8120347394540943		0.7081151832460733	0.9990925589836661
0.1178563486768957	0.8132754342431762		0.7385471204188482	0.9990925589836661
0.11919057149210585	0.8132754342431762		0.7392015706806283	0.9990925589836661
0.11919057149210585	0.8138957816377171		0.743128272251309	0.9990925589836661
0.12096953524571936	0.8138957816377171		0.743782722513089	0.9990925589836661
0.12096953524571936	0.815136476426799		0.7719240837696335	0.9990925589836661
0.12141427618412275	0.815136476426799		0.7725785340314136	0.9990925589836661
0.12141427618412275	0.81575682382134		0.7778141361256544	0.9990925589836661
0.12185901712252613	0.81575682382134		0.7784685863874345	0.9990925589836661
0.12185901712252613	0.8163771712158809		0.793520942408377	0.9990925589836661
0.12208138759172782	0.8163771712158809		0.794175392670157	0.9990925589836661
0.12208138759172782	0.8169975186104218		0.7974476439790575	0.9990925589836661
0.12586168556815655	0.8169975186104218		0.7981020942408377	0.9990925589836661
0.12586168556815655	0.8176178660049628		0.8115183246073299	0.9990925589836661
0.12630642650655993	0.8176178660049628		0.81217277486911	0.9990925589836661
0.12630642650655993	0.8182382133995038		0.8278795811518325	0.9990925589836661
0.1265287969757616	0.8182382133995038		0.8285340314136126	0.9990925589836661
0.1265287969757616	0.8188585607940446		0.8831806282722513	0.9990925589836661
0.12675116744496331	0.8188585607940446		0.8838350785340314	0.9990925589836661
0.12675116744496331	0.8194789081885856		0.8844895287958116	0.9990925589836661
0.1271959083833667	0.8194789081885856		0.8844895287958116	1.0
0.1271959083833667	0.8207196029776674		0.9139397905759162	1.0
0.12764064932177008	0.8207196029776674		0.9165575916230366	1.0
0.12764064932177008	0.8213399503722084		0.9384816753926701	1.0
0.12808539026017346	0.8213399503722084		0.9391361256544503	1.0
0.12808539026017346	0.8219602977667494		0.9571335078534031	1.0
0.12986435401378696	0.8219602977667494		0.9577879581151832	1.0
0.12986435401378696	0.8225806451612904		0.9947643979057592	1.0
0.13030909495219034	0.8225806451612904		0.9973821989528796	1.0
0.13030909495219034	0.8244416873449132		0.9990183246073299	1.0
0.13053146542139205	0.8244416873449132		0.99967277486911	1.0
0.13053146542139205	0.825062034739454		1.0	1.0
0.1311985768289971	0.825062034739454
0.1311985768289971	0.825682382133995
0.1331999110518123	0.825682382133995
0.1331999110518123	0.826302729528536
0.13431176339782078	0.826302729528536
0.13431176339782078	0.8269230769230769
0.13609072715143428	0.8269230769230769
0.13609072715143428	0.8275434243176178
0.13631309762063598	0.8275434243176178
0.13631309762063598	0.8281637717121588
0.13831443184345119	0.8281637717121588
0.13831443184345119	0.8287841191066998
0.1385368023126529	0.8287841191066998
0.1385368023126529	0.8306451612903226
0.13898154325105627	0.8306451612903226
0.139871025127863	0.8306451612903226
0.139871025127863	0.8312655086848635
0.14142761841227486	0.8312655086848635
0.14142761841227486	0.8318858560794045
0.14164998888147654	0.8318858560794045
0.1425394707582833	0.8318858560794045
0.1425394707582833	0.8331265508684863
0.142761841227485	0.8331265508684863
0.142761841227485	0.8337468982630273
0.14565265732710697	0.8337468982630273
0.14565265732710697	0.8343672456575683
0.14587502779630865	0.8343672456575683
0.14587502779630865	0.8349875930521092
0.1465421392039137	0.8349875930521092
0.1465421392039137	0.8356079404466501
0.14809873248832556	0.8356079404466501
0.14809873248832556	0.836848635235732
0.15054480764954414	0.836848635235732
0.15054480764954414	0.8374689826302729
0.1512119190571492	0.8374689826302729
0.1512119190571492	0.8380893300248139
0.1514342895263509	0.8380893300248139
0.1514342895263509	0.8393300248138957
0.1518790304647543	0.8393300248138957
0.1518790304647543	0.8411910669975186
0.15276851234156105	0.8411910669975186
0.15276851234156105	0.8418114143920595
0.1536579942183678	0.8418114143920595
0.1536579942183678	0.8424317617866005
0.15454747609517455	0.8424317617866005
0.15454747609517455	0.8430521091811415
0.15476984656437626	0.8430521091811415
0.15476984656437626	0.8436724565756824
0.15499221703357793	0.8436724565756824
0.15499221703357793	0.8442928039702233
0.1558816989103847	0.8442928039702233
0.15632643984878808	0.8442928039702233
0.15721592172559484	0.8442928039702233
0.15721592172559484	0.8449131513647643
0.158550144540805	0.8449131513647643
0.158550144540805	0.8455334987593052
0.15899488547920837	0.8455334987593052
0.15899488547920837	0.8461538461538461
0.15988436735601513	0.8461538461538461
0.1603291082944185	0.8461538461538461
0.16077384923282187	0.8461538461538461
0.16077384923282187	0.8467741935483871
0.16099621970202357	0.8467741935483871
0.16099621970202357	0.848014888337469
0.16188570157883034	0.848014888337469
0.16188570157883034	0.8486352357320099
0.1627751834556371	0.8486352357320099
0.1627751834556371	0.8492555831265509
0.16366466533244386	0.8492555831265509
0.16366466533244386	0.8498759305210918
0.16388703580164554	0.8498759305210918
0.16388703580164554	0.8504962779156328
0.1647765176784523	0.8504962779156328
0.1647765176784523	0.8511166253101737
0.16588837002446075	0.8511166253101737
0.16588837002446075	0.8517369727047146
0.16655548143206583	0.8517369727047146
0.16655548143206583	0.8529776674937966
0.1667778519012675	0.8529776674937966
0.1667778519012675	0.8535980148883374
0.16811207471647766	0.8535980148883374
0.16811207471647766	0.8542183622828784
0.16989103847009118	0.8542183622828784
0.17078052034689792	0.8542183622828784
0.17078052034689792	0.8548387096774194
0.17100289081609962	0.8548387096774194
0.17100289081609962	0.8554590570719603
0.17167000222370468	0.8554590570719603
0.17167000222370468	0.8560794044665012
0.1718923726929064	0.8560794044665012
0.1718923726929064	0.8566997518610422
0.17255948410051145	0.8566997518610422
0.17255948410051145	0.8573200992555832
0.1781187458305537	0.8573200992555832
0.1781187458305537	0.858560794044665
0.17834111629975538	0.858560794044665
0.17834111629975538	0.859181141439206
0.17945296864576385	0.859181141439206
0.17945296864576385	0.8598014888337469
0.18145430286857905	0.8598014888337469
0.18145430286857905	0.8604218362282878
0.18189904380698244	0.8604218362282878
0.18367800756059596	0.8604218362282878
0.18434511896820102	0.8604218362282878
0.18434511896820102	0.8616625310173698
0.18590171225261284	0.8616625310173698
0.18590171225261284	0.8622828784119106
0.18656882366021793	0.8622828784119106
0.18656882366021793	0.8635235732009926
0.1894596397598399	0.8635235732009926
0.1894596397598399	0.8641439205955335
0.18968201022904158	0.8641439205955335
0.18968201022904158	0.8647642679900744
0.19034912163664666	0.8647642679900744
0.19034912163664666	0.8653846153846154
0.19057149210584834	0.8653846153846154
0.19057149210584834	0.8660049627791563
0.19190571492105848	0.8660049627791563
0.19190571492105848	0.8666253101736973
0.19235045585946187	0.8666253101736973
0.19235045585946187	0.8672456575682382
0.19257282632866354	0.8672456575682382
0.19257282632866354	0.8678660049627791
0.1981320880587058	0.8678660049627791
0.1981320880587058	0.8684863523573201
0.1983544585279075	0.8684863523573201
0.1983544585279075	0.869727047146402
0.19924394040471424	0.869727047146402
0.19924394040471424	0.8703473945409429
0.20146764509673115	0.8703473945409429
0.20146764509673115	0.8709677419354839
0.20391372025794974	0.8709677419354839
0.20391372025794974	0.8715880893300249
0.20458083166555482	0.8715880893300249
0.20458083166555482	0.8722084367245657
0.2048032021347565	0.8722084367245657
0.2048032021347565	0.8728287841191067
0.20591505448076494	0.8728287841191067
0.20591505448076494	0.8734491315136477
0.20635979541916832	0.8734491315136477
0.20635979541916832	0.8740694789081885
0.20791638870358017	0.8740694789081885
0.20791638870358017	0.8746898263027295
0.2092506115187903	0.8746898263027295
0.2092506115187903	0.8753101736972705
0.209472981987992	0.8753101736972705
0.209472981987992	0.8765508684863523
0.21058483433400044	0.8765508684863523
0.21058483433400044	0.8771712158808933
0.21236379808761396	0.8771712158808933
0.21236379808761396	0.8777915632754343
0.2136980209028241	0.8777915632754343
0.21436513231042917	0.8777915632754343
0.21547698465643764	0.8777915632754343
0.21547698465643764	0.8784119106699751
0.2161440960640427	0.8784119106699751
0.2161440960640427	0.8790322580645161
0.218812541694463	0.8790322580645161
0.218812541694463	0.8796526054590571
0.21947965310206805	0.8796526054590571
0.21947965310206805	0.880272952853598
0.21992439404047143	0.880272952853598
0.21992439404047143	0.8808933002481389
0.22348232154769845	0.8808933002481389
0.22348232154769845	0.8815136476426799
0.2268178785857238	0.8815136476426799
0.2268178785857238	0.8821339950372209
0.22792973093173227	0.8821339950372209
0.22792973093173227	0.8827543424317618
0.22837447187013565	0.8827543424317618
0.22881921280853904	0.8827543424317618
0.23037580609295086	0.8827543424317618
0.23037580609295086	0.8833746898263027
0.23304425172337115	0.8833746898263027
0.23304425172337115	0.8839950372208437
0.23326662219257283	0.8839950372208437
0.23326662219257283	0.8846153846153846
0.2337113631309762	0.8846153846153846
0.2341561040693796	0.8846153846153846
0.23437847453858127	0.8846153846153846
0.23482321547698465	0.8846153846153846
0.2357126973537914	0.8846153846153846
0.2357126973537914	0.8852357320099256
0.2383811429842117	0.8852357320099256
0.2383811429842117	0.8858560794044665
0.23860351345341338	0.8858560794044665
0.23860351345341338	0.8864764267990074
0.23949299533022014	0.8864764267990074
0.23949299533022014	0.8870967741935484
0.24060484767622858	0.8870967741935484
0.24060484767622858	0.8877171215880894
0.2423838114298421	0.8877171215880894
0.2423838114298421	0.8883374689826302
0.24260618189904382	0.8883374689826302
0.24260618189904382	0.8889578163771712
0.24571936846786746	0.8889578163771712
0.24571936846786746	0.8895781637717122
0.24660885034467422	0.8895781637717122
0.24660885034467422	0.891439205955335
0.24861018456748943	0.891439205955335
0.24861018456748943	0.892059553349876
0.2490549255058928	0.892059553349876
0.2490549255058928	0.8926799007444168
0.2543918167667334	0.8926799007444168
0.2543918167667334	0.8933002481389578
0.2561707805203469	0.8933002481389578
0.2561707805203469	0.8939205955334988
0.26039581943517903	0.8939205955334988
0.26039581943517903	0.8945409429280397
0.2626195241271959	0.8945409429280397
0.2626195241271959	0.8951612903225806
0.26306426506559927	0.8951612903225806
0.26306426506559927	0.8970223325062034
0.2637313764732044	0.8970223325062034
0.2637313764732044	0.8976426799007444
0.2652879697576162	0.8976426799007444
0.2652879697576162	0.8982630272952854
0.26573271069601956	0.8982630272952854
0.26617745163442297	0.8982630272952854
0.2666221925728263	0.8982630272952854
0.2666221925728263	0.8988833746898263
0.26840115632643985	0.8988833746898263
0.26840115632643985	0.8995037220843672
0.26995774961085167	0.8995037220843672
0.26995774961085167	0.9001240694789082
0.27484989993328884	0.9001240694789082
0.27529464087169225	0.9001240694789082
0.2770736046253058	0.9001240694789082
0.2770736046253058	0.9007444168734491
0.27929730931732266	0.9007444168734491
0.279742050255726	0.9007444168734491
0.2801867911941294	0.9007444168734491
0.2801867911941294	0.9013647642679901
0.28152101400933954	0.9013647642679901
0.28152101400933954	0.901985111662531
0.28329997776295307	0.901985111662531
0.28329997776295307	0.902605459057072
0.28396708917055813	0.902605459057072
0.28396708917055813	0.9032258064516129
0.28418945963975983	0.9032258064516129
0.28418945963975983	0.9038461538461539
0.28596842339337336	0.9038461538461539
0.28596842339337336	0.9044665012406948
0.2868579052701801	0.9044665012406948
0.2873026462085835	0.9044665012406948
0.28885923949299536	0.9044665012406948
0.28885923949299536	0.9050868486352357
0.28997109183900377	0.9050868486352357
0.28997109183900377	0.9057071960297767
0.291972426061819	0.9057071960297767
0.291972426061819	0.9069478908188585
0.29286190793862577	0.9069478908188585
0.29286190793862577	0.9075682382133995
0.2933066488770291	0.9075682382133995
0.2933066488770291	0.9081885856079405
0.2941961307538359	0.9081885856079405
0.2941961307538359	0.9088089330024814
0.29553035356904606	0.9088089330024814
0.29553035356904606	0.9094292803970223
0.2970869468534579	0.9094292803970223
0.29753168779186123	0.9094292803970223
0.2988659106070714	0.9094292803970223
0.2988659106070714	0.9100496277915633
0.29908828107627305	0.9100496277915633
0.29908828107627305	0.9106699751861043
0.29953302201467646	0.9106699751861043
0.29953302201467646	0.9125310173697271
0.30153435623749164	0.9125310173697271
0.30153435623749164	0.913151364764268
0.304869913275517	0.913151364764268
0.3055370246831221	0.913151364764268
0.3066488770291305	0.913151364764268
0.3066488770291305	0.9137717121588089
0.3115410273515677	0.9137717121588089
0.3115410273515677	0.9143920595533499
0.31265287969757616	0.9143920595533499
0.31265287969757616	0.9156327543424317
0.3133199911051812	0.9156327543424317
0.3133199911051812	0.9162531017369727
0.3144318434511897	0.9162531017369727
0.3144318434511897	0.9168734491315137
0.31509895485879474	0.9168734491315137
0.31509895485879474	0.9174937965260546
0.31687791861240827	0.9174937965260546
0.31687791861240827	0.9181141439205955
0.32332666221925727	0.9181141439205955
0.3237714031576607	0.9181141439205955
0.3268845897264843	0.9181141439205955
0.3268845897264843	0.9187344913151365
0.32821881254169444	0.9187344913151365
0.32821881254169444	0.9193548387096774
0.32888592394929955	0.9193548387096774
0.32888592394929955	0.9199751861042184
0.3304425172337114	0.9199751861042184
0.3304425172337114	0.9205955334987593
0.333555703802535	0.9205955334987593
0.333555703802535	0.9218362282878412
0.33933733600177896	0.9218362282878412
0.33933733600177896	0.9224565756823822
0.34222815210140095	0.9224565756823822
0.34222815210140095	0.923697270471464
0.3431176339782077	0.923697270471464
0.3431176339782077	0.924937965260546
0.3437847453858128	0.924937965260546
0.3437847453858128	0.9255583126550868
0.34600845007782965	0.9255583126550868
0.34600845007782965	0.9261786600496278
0.34867689570824995	0.9261786600496278
0.34867689570824995	0.9267990074441688
0.35001111852346006	0.9267990074441688
0.3504558594618635	0.9267990074441688
0.35134534133867024	0.9267990074441688
0.35134534133867024	0.9280397022332506
0.3549032688458973	0.9280397022332506
0.3549032688458973	0.9286600496277916
0.35512563931509894	0.9286600496277916
0.35512563931509894	0.9292803970223326
0.35557038025350235	0.9292803970223326
0.35557038025350235	0.9299007444168734
0.3606849010451412	0.9299007444168734
0.3606849010451412	0.9305210918114144
0.3626862352679564	0.9305210918114144
0.3626862352679564	0.9311414392059554
0.3629086057371581	0.9311414392059554
0.3629086057371581	0.9317617866004962
0.36357571714476317	0.9317617866004962
0.36357571714476317	0.9323821339950372
0.3673560151211919	0.9323821339950372
0.3673560151211919	0.9330024813895782
0.3678007560595953	0.9330024813895782
0.3682454969979987	0.9330024813895782
0.3709139426284189	0.9330024813895782
0.3709139426284189	0.934863523573201
0.37135868356682233	0.934863523573201
0.37135868356682233	0.9361042183622829
0.3740271291972426	0.9361042183622829
0.3740271291972426	0.9373449131513648
0.374471870135646	0.9373449131513648
0.374471870135646	0.9379652605459057
0.37936402045808315	0.9379652605459057
0.37936402045808315	0.9385856079404467
0.3802535023348899	0.9385856079404467
0.3806982432732933	0.9385856079404467
0.3893706915721592	0.9385856079404467
0.3893706915721592	0.9392059553349876
0.3924838781409829	0.9392059553349876
0.3924838781409829	0.9398263027295285
0.39693128752501666	0.9398263027295285
0.39693128752501666	0.9404466501240695
0.39826551034022684	0.9404466501240695
0.39826551034022684	0.9410669975186104
0.400266844563042	0.9410669975186104
0.400266844563042	0.9423076923076923
0.40182343784745383	0.9423076923076923
0.40182343784745383	0.9429280397022333
0.40204580831665554	0.9429280397022333
0.40204580831665554	0.9435483870967742
0.4051589948854792	0.9435483870967742
0.4051589948854792	0.9441687344913151
0.40649321770068936	0.9441687344913151
0.40649321770068936	0.9447890818858561
0.41027351567711806	0.9447890818858561
0.41027351567711806	0.9454094292803971
0.41516566599955523	0.9454094292803971
0.41516566599955523	0.9460297766749379
0.4162775183455637	0.9460297766749379
0.4162775183455637	0.9466501240694789
0.4167222592839671	0.9466501240694789
0.4167222592839671	0.9472704714640199
0.4187235935067823	0.9472704714640199
0.4187235935067823	0.9478908188585607
0.42361574382921946	0.9478908188585607
0.42361574382921946	0.9485111662531017
0.4251723371136313	0.9485111662531017
0.4251723371136313	0.9491315136476427
0.4285078941516567	0.9491315136476427
0.4285078941516567	0.9497518610421837
0.42895263509006004	0.9497518610421837
0.42895263509006004	0.9503722084367245
0.43295530353569045	0.9503722084367245
0.43295530353569045	0.9516129032258065
0.4480764954414054	0.9516129032258065
0.4485212363798088	0.9516129032258065
0.4485212363798088	0.9522332506203474
0.4567489437402713	0.9522332506203474
0.4567489437402713	0.9528535980148883
0.45763842561707807	0.9528535980148883
0.45763842561707807	0.9534739454094293
0.4591950189014899	0.9534739454094293
0.45963975983989325	0.9534739454094293
0.4607516121859017	0.9534739454094293
0.4607516121859017	0.9540942928039702
0.46875694907716253	0.9540942928039702
0.46875694907716253	0.9547146401985112
0.47187013564598623	0.9547146401985112
0.47187013564598623	0.9553349875930521
0.47320435846119635	0.9553349875930521
0.47320435846119635	0.955955334987593
0.4740938403380031	0.955955334987593
0.4740938403380031	0.956575682382134
0.47453858127640647	0.956575682382134
0.47453858127640647	0.957196029776675
0.4787636201912386	0.957196029776675
0.4805425839448521	0.957196029776675
0.4805425839448521	0.9578163771712159
0.4832110295752724	0.9578163771712159
0.4832110295752724	0.9584367245657568
0.4834334000444741	0.9584367245657568
0.4834334000444741	0.9596774193548387
0.49477429397376027	0.9596774193548387
0.49477429397376027	0.9602977667493796
0.4952190349121637	0.9602977667493796
0.49566377585056703	0.9602977667493796
0.49566377585056703	0.9609181141439206
0.4969979986657772	0.9609181141439206
0.4969979986657772	0.9615384615384616
0.49966644429619744	0.9615384615384616
0.49966644429619744	0.9627791563275434
0.5001111852346009	0.9627791563275434
0.5001111852346009	0.9640198511166254
0.5047809650878363	0.9640198511166254
0.5047809650878363	0.9646401985111662
0.5103402268178786	0.9646401985111662
0.5103402268178786	0.9652605459057072
0.5170113408939293	0.9652605459057072
0.5170113408939293	0.9658808933002482
0.5187903046475428	0.9658808933002482
0.5187903046475428	0.966501240694789
0.5190126751167445	0.966501240694789
0.5190126751167445	0.96712158808933
0.5216811207471648	0.96712158808933
0.5216811207471648	0.967741935483871
0.5254614187235935	0.967741935483871
0.5254614187235935	0.9683622828784119
0.5283522348232155	0.9683622828784119
0.5283522348232155	0.9689826302729528
0.5343562374916611	0.9689826302729528
0.5343562374916611	0.9696029776674938
0.5350233488992662	0.9696029776674938
0.5350233488992662	0.9702233250620348
0.5388036468756949	0.9702233250620348
0.5388036468756949	0.9708436724565757
0.5414720925061152	0.9708436724565757
0.5419168334445186	0.9708436724565757
0.546586613297754	0.9708436724565757
0.5470313542361575	0.9708436724565757
0.5481432065821659	0.9708436724565757
0.5481432065821659	0.9714640198511166
0.5485879475205693	0.9714640198511166
0.5485879475205693	0.9720843672456576
0.5499221703357794	0.9720843672456576
0.5499221703357794	0.9727047146401985
0.5521458750277963	0.9727047146401985
0.5521458750277963	0.9733250620347395
0.5539248387814099	0.9733250620347395
0.5539248387814099	0.9739454094292804
0.5643762508338893	0.9739454094292804
0.5643762508338893	0.9745657568238213
0.5706026239715366	0.9745657568238213
0.5706026239715366	0.9751861042183623
0.571714476317545	0.9751861042183623
0.571714476317545	0.9758064516129032
0.5730486991327551	0.9758064516129032
0.5734934400711585	0.9758064516129032
0.5734934400711585	0.9764267990074442
0.573938181009562	0.9764267990074442
0.573938181009562	0.9770471464019851
0.5814987769624194	0.9770471464019851
0.5814987769624194	0.9776674937965261
0.5826106293084279	0.9776674937965261
0.5830553702468312	0.9776674937965261
0.5841672225928397	0.9776674937965261
0.584611963531243	0.9776674937965261
0.5875027796308651	0.9776674937965261
0.5875027796308651	0.978287841191067
0.5883922615076718	0.978287841191067
0.5883922615076718	0.9789081885856079
0.590393595730487	0.9789081885856079
0.5908383366688904	0.9789081885856079
0.5937291527685123	0.9789081885856079
0.5937291527685123	0.9795285359801489
0.5959528574605293	0.9795285359801489
0.5959528574605293	0.9801488833746899
0.5963975983989326	0.9801488833746899
0.6001778963753613	0.9801488833746899
0.6006226373137648	0.9801488833746899
0.6010673782521682	0.9801488833746899
0.6017344896597732	0.9801488833746899
0.6046253057593951	0.9801488833746899
0.6046253057593951	0.9807692307692307
0.6050700466977985	0.9807692307692307
0.6050700466977985	0.9813895781637717
0.6055147876362019	0.9813895781637717
0.6059595285746053	0.9813895781637717
0.6117411607738492	0.9813895781637717
0.6121859017122526	0.9813895781637717
0.612630642650656	0.9813895781637717
0.612630642650656	0.9820099255583127
0.6164109406270847	0.9820099255583127
0.6168556815654881	0.9820099255583127
0.6208583500111186	0.9820099255583127
0.6215254614187236	0.9820099255583127
0.6221925728263287	0.9820099255583127
0.6221925728263287	0.9826302729528535
0.6237491661107405	0.9826302729528535
0.6241939070491439	0.9826302729528535
0.6248610184567489	0.9826302729528535
0.6248610184567489	0.9832506203473945
0.6306426506559929	0.9832506203473945
0.6306426506559929	0.9838709677419355
0.6437625083388926	0.9838709677419355
0.644207249277296	0.9838709677419355
0.6466533244385145	0.9838709677419355
0.6466533244385145	0.9844913151364765
0.6515454747609517	0.9844913151364765
0.6515454747609517	0.9851116625310173
0.6544362908605738	0.9851116625310173
0.6544362908605738	0.9857320099255583
0.6546586613297755	0.9857320099255583
0.6551034022681788	0.9857320099255583
0.6653324438514565	0.9857320099255583
0.6653324438514565	0.9869727047146402
0.6697798532354903	0.9869727047146402
0.6697798532354903	0.9875930521091811
0.6724482988659106	0.9875930521091811
0.6724482988659106	0.9882133995037221
0.6731154102735156	0.9882133995037221
0.6731154102735156	0.988833746898263
0.6742272626195241	0.988833746898263
0.6746720035579276	0.988833746898263
0.6824549699799867	0.988833746898263
0.6828997109183901	0.988833746898263
0.6851234156104069	0.988833746898263
0.6855681565488103	0.988833746898263
0.6860128974872137	0.988833746898263
0.686457638425617	0.988833746898263
0.6946853457860797	0.988833746898263
0.695130086724483	0.988833746898263
0.6971314209472982	0.988833746898263
0.6971314209472982	0.989454094292804
0.7031354236157439	0.989454094292804
0.7031354236157439	0.9900744416873449
0.7035801645541472	0.9900744416873449
0.7035801645541472	0.9906947890818859
0.710918390037803	0.9906947890818859
[truncated: 115 more rows]

## Sheet: Figure 5
Fraction of training data used	Accuracy	ROC AUC score
[truncated: 8 more rows]

[truncated: 8 more sheets: Figure 6, Supplementary Figure 1, Supplementary Figure 2, Supplementary Figure 3a, Supplementary Figure 3b, Supplementary Figure 4a, Supplementary Figure 4b, Supplementary Figure 5]
